# Supplementary material for: Poly[di-μ9-citrato-cobalt(II)tetra­sodium]
Source: Acta Crystallogr Sect E Struct Rep Online. 2012 Apr 25;68(Pt 5):m679–80. doi: 10.1107/S1600536812017606 (PMC3344400; doi:10.1107/S1600536812017606)
Supplement: Supplementary file 1 [file e-68-0m679-sup1.cif]

##############################################################################
#                                                                            #
# This CIF contains the data in a paper accepted for publication in          #
# Acta Crystallographica Section E. It conforms to the requirements of       #
# Notes for Authors for Acta Crystallographica Section E, and has been       #
# peer reviewed under the auspices of the IUCr Commission on Journals.       #
#                                                                            #
# Full details of the Crystallographic Information File format               #
# are given in the paper "The Crystallographic Information File (CIF):       #
# a New Standard Archive File for Crystallography" by S. R. Hall, F. H.      #
# Allen and I. D. Brown [Acta Cryst. (1991), A47, 655-685].                  #
#                                                                            #
# The current version of the core CIF dictionary is obtainable from          #
# ftp://ftp.iucr.org/pub/cif_core.dic.                                       #
#                                                                            #
# Software is freely available for graphical display of the structure(s)     #
# in this CIF. For information consult the CIF software page                 #
# http://www.iucr.org/resources/cif/software.                                #
#                                                                            #
# This file may be used for bona fide research purposes within the           #
# scientific community so long as proper attribution is given to the journal # 
# article from which it was obtained.                                        #
#                                                                            #
##############################################################################
data_I
_audit_creation_method     SHELXL-97
_chemical_name_systematic
;
Poly[di-\m~9~-citrato-cobalt(II)tetrasodium]
;
_chemical_name_common     ?
_chemical_formula_moiety     'C12 H10 Co Na4 O14'
_chemical_formula_sum     'C12 H10 Co Na4 O14'
_chemical_formula_iupac     '[Co Na4 (C6 H5 O7)2]'
_chemical_formula_weight     529.09
_chemical_melting_point     ?
_symmetry_cell_setting     monoclinic
_symmetry_space_group_name_H-M     'P 21/c'
_symmetry_space_group_name_hall     '-P 2ybc'
loop_
    _symmetry_equiv_pos_as_xyz
    'x, y, z'
    '-x, y+1/2, -z+1/2'
    '-x, -y, -z'
    'x, -y-1/2, z-1/2'
_cell_length_a     7.9792(16)
_cell_length_b     12.516(3)
_cell_length_c     8.7110(17)
_cell_angle_alpha     90.00
_cell_angle_beta     113.84(3)
_cell_angle_gamma     90.00
_cell_volume     795.7(3)
_cell_formula_units_Z     2
_cell_measurement_reflns_used     7365
_cell_measurement_theta_min     3.0
_cell_measurement_theta_max     27.5
_cell_measurement_temperature     293(2)
_exptl_crystal_description     'block'
_exptl_crystal_colour     yellow
_exptl_crystal_size_max     0.25
_exptl_crystal_size_mid     0.15
_exptl_crystal_size_min     0.15
_exptl_crystal_density_diffrn     2.208
_exptl_crystal_density_meas     ?
_exptl_crystal_density_method     'not measured'
_exptl_crystal_F_000     530
_exptl_absorpt_coefficient_mu     1.275
_exptl_absorpt_correction_type     multi-scan
_exptl_absorpt_process_details     '(Crystalclear; Rigaku/MSC, 2002)'
_exptl_absorpt_correction_T_min     0.795
_exptl_absorpt_correction_T_max     0.826
_exptl_special_details     ?
_diffrn_ambient_temperature     293(2)
_diffrn_radiation_type     MoK\a
_diffrn_radiation_wavelength     0.71073
_diffrn_radiation_source     'fine-focus sealed tube'
_diffrn_radiation_monochromator     graphite
_diffrn_measurement_device_type     'Rigaku R-AXIS RAPID-S'
_diffrn_measurement_method     '\w scans'
_diffrn_detector_area_resol_mean     ?
_diffrn_reflns_number     8179
_diffrn_reflns_av_R_equivalents     0.0554
_diffrn_reflns_av_sigmaI/netI     0.0448
_diffrn_reflns_theta_min     3.03
_diffrn_reflns_theta_max     27.47
_diffrn_reflns_theta_full     27.47
_diffrn_measured_fraction_theta_max     0.999
_diffrn_measured_fraction_theta_full     0.999
_diffrn_reflns_limit_h_min     -10
_diffrn_reflns_limit_h_max     10
_diffrn_reflns_limit_k_min     -15
_diffrn_reflns_limit_k_max     16
_diffrn_reflns_limit_l_min     -11
_diffrn_reflns_limit_l_max     11
_diffrn_standards_number     0
_diffrn_standards_interval_count     0
_diffrn_standards_interval_time     0
_diffrn_standards_decay_%     0
_refine_special_details
;
Refinement of <i>F</i>^2^ against ALL reflections. The weighted <i>R</i>-factor
<i>wR</i> and goodness of fit <i>S</i> are based on <i>F</i>^2^, conventional
<i>R</i>-factors <i>R</i> are based on <i>F</i>, with <i>F</i> set to zero for
negative <i>F</i>^2^. The threshold expression of <i>F</i>^2^ >
\s(<i>F</i>^2^) is used only for calculating <i>R</i>-factors(gt) <i>etc</i>.
and is not relevant to the choice of reflections for refinement.
<i>R</i>-factors based on <i>F</i>^2^ are statistically about twice as large
as those based on <i>F</i>, and <i>R</i>- factors based on ALL data will be
even larger.
;
_reflns_number_total     1820
_reflns_number_gt     1493
_reflns_threshold_expression     I>2sigma(I)
_refine_ls_structure_factor_coef     Fsqd
_refine_ls_matrix_type     full
_refine_ls_R_factor_all     0.0595
_refine_ls_R_factor_gt     0.0411
_refine_ls_wR_factor_gt     0.0677
_refine_ls_wR_factor_ref     0.0721
_refine_ls_goodness_of_fit_ref     1.117
_refine_ls_restrained_S_all     1.117
_refine_ls_number_reflns     1820
_refine_ls_number_parameters     142
_refine_ls_number_restraints     0
_refine_ls_hydrogen_treatment     constr
_refine_ls_weighting_scheme     calc
_refine_ls_weighting_details
         'calc w=1/[\s^2^(Fo^2^)+(0.0253P)^2^+0.3552P] where P=(Fo^2^+2Fc^2^)/3'
_atom_sites_solution_hydrogens     geom
_atom_sites_solution_primary     direct
_atom_sites_solution_secondary     difmap
_refine_ls_shift/su_max     0.000
_refine_ls_shift/su_mean     0.000
_refine_diff_density_max     0.287
_refine_diff_density_min     -0.312
_refine_ls_extinction_method     none
_refine_ls_extinction_coef     ?
loop_
    _atom_type_symbol
    _atom_type_description
    _atom_type_scat_dispersion_real
    _atom_type_scat_dispersion_imag
    _atom_type_scat_source
    'C' 'C' 0.0033 0.0016
                         'International Tables Vol C Tables 4.2.6.8 and 6.1.1.4'
    'H' 'H' 0.0000 0.0000
                         'International Tables Vol C Tables 4.2.6.8 and 6.1.1.4'
    'Na' 'Na' 0.0362 0.0249
                         'International Tables Vol C Tables 4.2.6.8 and 6.1.1.4'
    'O' 'O' 0.0106 0.0060
                         'International Tables Vol C Tables 4.2.6.8 and 6.1.1.4'
    'Co' 'Co' 0.3494 0.9721
                         'International Tables Vol C Tables 4.2.6.8 and 6.1.1.4'
_computing_data_collection     'RAPID-AUTO (Rigaku, 1998)'
_computing_cell_refinement     'RAPID-AUTO (Rigaku, 1998)'
_computing_data_reduction     'CrystalStructure (Rigaku/MSC, 2002)'
_computing_structure_solution     'SHELXS97 (Sheldrick, 2008)'
_computing_structure_refinement     'SHELXL97 (Sheldrick, 2008)'
_computing_molecular_graphics     'SHELXTL (Sheldrick, 2008)'
_computing_publication_material     'SHELXTL (Sheldrick, 2008)'
loop_
    _atom_site_type_symbol
    _atom_site_label
    _atom_site_fract_x
    _atom_site_fract_y
    _atom_site_fract_z
    _atom_site_U_iso_or_equiv
    _atom_site_adp_type
    _atom_site_calc_flag
    _atom_site_refinement_flags
    _atom_site_occupancy
    _atom_site_symmetry_multiplicity
    _atom_site_disorder_assembly
    _atom_site_disorder_group
    Co Co1 1.0000 0.0000 1.0000 0.01112(13) Uani d S 1 2 . .
    Na Na1 0.60461(14) 0.11777(8) 1.03513(13) 0.0233(3) Uani d . 1 1 . .
    Na Na2 0.44536(14) 0.37904(8) 0.83883(13) 0.0219(3) Uani d . 1 1 . .
    O O1 1.0085(2) 0.01241(12) 0.7650(2) 0.0125(4) Uani d . 1 1 . .
    H H1 0.9089 0.0001 0.6807 0.015 Uiso d R 1 1 . .
    O O2 0.8226(2) 0.12772(13) 0.9279(2) 0.0177(4) Uani d . 1 1 . .
    O O3 0.6796(2) 0.27068(15) 0.7861(2) 0.0232(5) Uani d . 1 1 . .
    O O4 1.3026(2) 0.01125(14) 0.5009(2) 0.0195(4) Uani d . 1 1 . .
    O O5 1.4004(2) 0.01690(13) 0.7789(2) 0.0186(4) Uani d . 1 1 . .
    O O6 1.2231(2) 0.10114(14) 1.0518(2) 0.0172(4) Uani d . 1 1 . .
    O O7 1.3273(2) 0.22348(13) 0.9263(2) 0.0187(4) Uani d . 1 1 . .
    C C1 1.0686(3) 0.12024(19) 0.7524(3) 0.0120(5) Uani d . 1 1 . .
    C C2 0.9109(3) 0.19974(19) 0.7122(3) 0.0138(5) Uani d . 1 1 . .
    H H2A 0.9616 0.2709 0.7193 0.017 Uiso calc . 1 1 . .
    H H2B 0.8274 0.1886 0.5961 0.017 Uiso calc . 1 1 . .
    C C3 0.7974(3) 0.1990(2) 0.8171(3) 0.0143(5) Uani d . 1 1 . .
    C C4 1.1394(3) 0.12288(19) 0.6139(3) 0.0144(5) Uani d . 1 1 . .
    H H4A 1.0377 0.1087 0.5075 0.017 Uiso calc . 1 1 . .
    H H4B 1.1833 0.1944 0.6082 0.017 Uiso calc . 1 1 . .
    C C5 1.2912(3) 0.0446(2) 0.6347(3) 0.0142(5) Uani d . 1 1 . .
    C C6 1.2209(3) 0.1507(2) 0.9229(3) 0.0132(5) Uani d . 1 1 . .
loop_
    _atom_site_aniso_label
    _atom_site_aniso_U_11
    _atom_site_aniso_U_22
    _atom_site_aniso_U_33
    _atom_site_aniso_U_12
    _atom_site_aniso_U_13
    _atom_site_aniso_U_23
    Co1 0.0127(2) 0.0116(2) 0.0100(2) 0.0002(2) 0.00553(18) 0.0019(2)
    Na1 0.0213(6) 0.0273(6) 0.0241(6) -0.0021(5) 0.0121(5) -0.0007(5)
    Na2 0.0197(5) 0.0251(6) 0.0217(6) -0.0023(5) 0.0092(5) 0.0015(5)
    O1 0.0139(8) 0.0118(9) 0.0109(8) -0.0036(7) 0.0041(7) -0.0007(7)
    O2 0.0205(10) 0.0181(10) 0.0184(10) 0.0034(8) 0.0121(8) 0.0051(8)
    O3 0.0212(11) 0.0269(11) 0.0246(11) 0.0126(8) 0.0126(9) 0.0074(9)
    O4 0.0186(10) 0.0256(10) 0.0163(9) 0.0018(8) 0.0092(8) -0.0050(8)
    O5 0.0190(9) 0.0187(10) 0.0152(9) 0.0030(8) 0.0039(8) 0.0003(8)
    O6 0.0176(9) 0.0199(10) 0.0113(9) -0.0018(8) 0.0028(7) 0.0032(8)
    O7 0.0179(10) 0.0176(9) 0.0219(10) -0.0051(8) 0.0096(8) -0.0022(8)
    C1 0.0144(12) 0.0112(12) 0.0118(12) 0.0005(10) 0.0069(10) 0.0026(10)
    C2 0.0167(13) 0.0145(12) 0.0111(12) 0.0030(10) 0.0066(10) 0.0015(11)
    C3 0.0137(13) 0.0150(13) 0.0128(13) 0.0000(10) 0.0038(10) -0.0023(11)
    C4 0.0167(13) 0.0151(13) 0.0125(13) 0.0032(10) 0.0072(11) 0.0015(11)
    C5 0.0139(13) 0.0135(12) 0.0160(14) -0.0039(10) 0.0068(11) -0.0002(11)
    C6 0.0112(12) 0.0141(12) 0.0164(13) 0.0042(10) 0.0077(11) -0.0021(11)
_geom_special_details
;
All e.s.d.'s (except the e.s.d. in the dihedral angle between two l.s. planes)
are estimated using the full covariance matrix. The cell e.s.d.'s are taken
into account individually in the estimation of e.s.d.'s in distances, angles
and torsion angles; correlations between e.s.d.'s in cell parameters are only
used when they are defined by crystal symmetry. An approximate (isotropic)
treatment of cell e.s.d.'s is used for estimating e.s.d.'s involving l.s.
planes.
;
loop_
    _geom_bond_atom_site_label_1
    _geom_bond_atom_site_label_2
    _geom_bond_site_symmetry_2
    _geom_bond_distance
    _geom_bond_publ_flag
    Co1 O2 3_757 2.0578(17) ?
    Co1 O2 . 2.0578(17) ?
    Co1 O6 . 2.0800(17) ?
    Co1 O6 3_757 2.0800(17) ?
    Co1 O1 . 2.0813(16) ?
    Co1 O1 3_757 2.0813(16) ?
    Na1 O2 . 2.286(2) ?
    Na1 O5 3_757 2.349(2) ?
    Na1 O7 1_455 2.418(2) ?
    Na1 O3 4_566 2.455(2) ?
    Na1 O5 1_455 2.508(2) ?
    Na2 O7 1_455 2.416(2) ?
    Na2 O6 4_465 2.424(2) ?
    Na2 O3 . 2.498(2) ?
    Na2 O4 2_756 2.542(2) ?
    Na2 O4 4_466 2.545(2) ?
    Na2 O5 2_756 2.562(2) ?
    O1 C1 . 1.451(3) ?
    O1 H1 . 0.8501 ?
    O2 C3 . 1.270(3) ?
    O3 C3 . 1.247(3) ?
    O3 Na1 4_565 2.455(2) ?
    O4 C5 . 1.275(3) ?
    O4 Na2 2_746 2.542(2) ?
    O4 Na2 4_665 2.545(2) ?
    O5 C5 . 1.254(3) ?
    O5 Na1 3_757 2.349(2) ?
    O5 Na1 1_655 2.508(2) ?
    O5 Na2 2_746 2.562(2) ?
    O6 C6 . 1.276(3) ?
    O6 Na2 4_666 2.424(2) ?
    O7 C6 . 1.238(3) ?
    O7 Na2 1_655 2.416(2) ?
    O7 Na1 1_655 2.418(2) ?
    C1 C4 . 1.526(3) ?
    C1 C2 . 1.530(3) ?
    C1 C6 . 1.539(3) ?
    C2 C3 . 1.525(3) ?
    C2 H2A . 0.9700 ?
    C2 H2B . 0.9700 ?
    C4 C5 . 1.510(3) ?
    C4 H4A . 0.9700 ?
    C4 H4B . 0.9700 ?
loop_
    _geom_angle_atom_site_label_1
    _geom_angle_atom_site_label_2
    _geom_angle_atom_site_label_3
    _geom_angle_site_symmetry_1
    _geom_angle_site_symmetry_3
    _geom_angle
    _geom_angle_publ_flag
    O2 Co1 O2 3_757 . 180.0000(10)
                                 ?
    O2 Co1 O6 3_757 . 89.06(7) ?
    O2 Co1 O6 . . 90.94(7) ?
    O2 Co1 O6 3_757 3_757 90.94(7) ?
    O2 Co1 O6 . 3_757 89.06(7) ?
    O6 Co1 O6 . 3_757 180.0 ?
    O2 Co1 O1 3_757 . 93.79(7) ?
    O2 Co1 O1 . . 86.21(7) ?
    O6 Co1 O1 . . 78.61(7) ?
    O6 Co1 O1 3_757 . 101.39(7) ?
    O2 Co1 O1 3_757 3_757 86.21(7) ?
    O2 Co1 O1 . 3_757 93.79(7) ?
    O6 Co1 O1 . 3_757 101.39(7) ?
    O6 Co1 O1 3_757 3_757 78.61(7) ?
    O1 Co1 O1 . 3_757 180.0000(10)
                                 ?
    O2 Na1 O5 . 3_757 123.27(8) ?
    O2 Na1 O7 . 1_455 122.46(7) ?
    O5 Na1 O7 3_757 1_455 113.26(7) ?
    O2 Na1 O3 . 4_566 112.38(8) ?
    O5 Na1 O3 3_757 4_566 81.95(7) ?
    O7 Na1 O3 1_455 4_566 83.86(7) ?
    O2 Na1 O5 . 1_455 89.53(7) ?
    O5 Na1 O5 3_757 1_455 93.82(7) ?
    O7 Na1 O5 1_455 1_455 76.36(7) ?
    O3 Na1 O5 4_566 1_455 156.27(7) ?
    O7 Na2 O6 1_455 4_465 101.07(7) ?
    O7 Na2 O3 1_455 . 92.10(7) ?
    O6 Na2 O3 4_465 . 98.95(7) ?
    O7 Na2 O4 1_455 2_756 132.38(7) ?
    O6 Na2 O4 4_465 2_756 125.90(7) ?
    O3 Na2 O4 . 2_756 88.26(7) ?
    O7 Na2 O4 1_455 4_466 86.60(7) ?
    O6 Na2 O4 4_465 4_466 102.26(7) ?
    O3 Na2 O4 . 4_466 158.61(8) ?
    O4 Na2 O4 2_756 4_466 77.09(7) ?
    O7 Na2 O5 1_455 2_756 168.65(7) ?
    O6 Na2 O5 4_465 2_756 77.74(7) ?
    O3 Na2 O5 . 2_756 77.04(7) ?
    O4 Na2 O5 2_756 2_756 51.67(6) ?
    O4 Na2 O5 4_466 2_756 104.71(7) ?
    C1 O1 Co1 . . 106.67(13) ?
    C1 O1 H1 . . 109.0 ?
    Co1 O1 H1 . . 116.4 ?
    C3 O2 Co1 . . 131.01(16) ?
    C3 O2 Na1 . . 115.84(16) ?
    Co1 O2 Na1 . . 112.10(8) ?
    C3 O3 Na1 . 4_565 119.56(16) ?
    C3 O3 Na2 . . 154.82(17) ?
    Na1 O3 Na2 4_565 . 85.63(7) ?
    C5 O4 Na2 . 2_746 92.53(15) ?
    C5 O4 Na2 . 4_665 122.91(16) ?
    Na2 O4 Na2 2_746 4_665 102.91(7) ?
    C5 O5 Na1 . 3_757 133.69(16) ?
    C5 O5 Na1 . 1_655 133.68(16) ?
    Na1 O5 Na1 3_757 1_655 86.18(7) ?
    C5 O5 Na2 . 2_746 92.13(15) ?
    Na1 O5 Na2 3_757 2_746 86.42(6) ?
    Na1 O5 Na2 1_655 2_746 116.79(8) ?
    C6 O6 Co1 . . 113.50(16) ?
    C6 O6 Na2 . 4_666 127.01(16) ?
    Co1 O6 Na2 . 4_666 119.41(8) ?
    C6 O7 Na2 . 1_655 159.49(17) ?
    C6 O7 Na1 . 1_655 96.72(15) ?
    Na2 O7 Na1 1_655 1_655 98.80(7) ?
    O1 C1 C4 . . 108.62(19) ?
    O1 C1 C2 . . 110.85(19) ?
    C4 C1 C2 . . 109.76(19) ?
    O1 C1 C6 . . 108.27(19) ?
    C4 C1 C6 . . 110.9(2) ?
    C2 C1 C6 . . 108.40(19) ?
    C3 C2 C1 . . 119.5(2) ?
    C3 C2 H2A . . 107.5 ?
    C1 C2 H2A . . 107.5 ?
    C3 C2 H2B . . 107.5 ?
    C1 C2 H2B . . 107.5 ?
    H2A C2 H2B . . 107.0 ?
    O3 C3 O2 . . 123.0(2) ?
    O3 C3 C2 . . 116.4(2) ?
    O2 C3 C2 . . 120.6(2) ?
    C5 C4 C1 . . 115.2(2) ?
    C5 C4 H4A . . 108.5 ?
    C1 C4 H4A . . 108.5 ?
    C5 C4 H4B . . 108.5 ?
    C1 C4 H4B . . 108.5 ?
    H4A C4 H4B . . 107.5 ?
    O5 C5 O4 . . 123.2(2) ?
    O5 C5 C4 . . 119.9(2) ?
    O4 C5 C4 . . 116.9(2) ?
    O7 C6 O6 . . 124.8(2) ?
    O7 C6 C1 . . 118.2(2) ?
    O6 C6 C1 . . 117.0(2) ?
loop_
    _geom_hbond_atom_site_label_D
    _geom_hbond_atom_site_label_H
    _geom_hbond_atom_site_label_A
    _geom_hbond_site_symmetry_A
    _geom_hbond_distance_DH
    _geom_hbond_distance_HA
    _geom_hbond_distance_DA
    _geom_hbond_angle_DHA
    O1 H1 O4 3_756 0.85 1.79 2.640(3) 174.1
_iucr_refine_instructions_details
;
TITL 1 in P2(1)/c
CELL 0.71073   7.9792  12.5155   8.7110  90.000 113.839  90.000
ZERR    2.00   0.0016   0.0025   0.0017   0.000   0.030   0.000
LATT  1
SYMM -X, 0.5+Y, 0.5-Z
SFAC C H Na O CO
UNIT 24 20 8 28 2
L.S. 16
BOND $h
eqiv $1 -x+2, -y, -z+1
htab O1 O4_$1
FMAP 2
PLAN 20
acta
WGHT    0.025300    0.355200
FVAR       0.71563
CO1   5   1.00000   0.00000   1.00000  10.50000   0.01267   0.01161 =
       0.01001   0.00194   0.00552   0.00019
NA1   3   0.60461   0.11777   1.03513  11.00000   0.02129   0.02728 =
       0.02415  -0.00075   0.01214  -0.00211
NA2   3   0.44536   0.37903   0.83884  11.00000   0.01969   0.02508 =
       0.02171   0.00145   0.00916  -0.00232
O1    4   1.00847   0.01240   0.76496  11.00000   0.01420   0.01160 =
       0.01112  -0.00060   0.00449  -0.00347
AFIX   3
H1    2   0.90886   0.00008   0.68071  11.00000   -1.20000
AFIX   0
O2    4   0.82260   0.12772   0.92794  11.00000   0.02052   0.01813 =
       0.01838   0.00511   0.01209   0.00336
O3    4   0.67963   0.27068   0.78608  11.00000   0.02121   0.02695 =
       0.02453   0.00739   0.01253   0.01257
O4    4   1.30256   0.01125   0.50094  11.00000   0.01859   0.02558 =
       0.01633  -0.00500   0.00915   0.00183
O5    4   1.40038   0.01690   0.77888  11.00000   0.01900   0.01871 =
       0.01520   0.00034   0.00383   0.00298
O6    4   1.22312   0.10113   1.05176  11.00000   0.01760   0.01993 =
       0.01125   0.00321   0.00278  -0.00183
O7    4   1.32735   0.22347   0.92635  11.00000   0.01789   0.01761 =
       0.02196  -0.00219   0.00963  -0.00508
C1    1   1.06861   0.12023   0.75241  11.00000   0.01444   0.01121 =
       0.01184   0.00255   0.00697   0.00053
C2    1   0.91090   0.19973   0.71216  11.00000   0.01661   0.01448 =
       0.01116   0.00148   0.00660   0.00299
AFIX  21
H2A   2   0.96155   0.27093   0.71928  11.00000  -1.20000
H2B   2   0.82742   0.18857   0.59610  11.00000  -1.20000
AFIX   0
C3    1   0.79738   0.19903   0.81713  11.00000   0.01373   0.01497 =
       0.01277  -0.00230   0.00382  -0.00001
C4    1   1.13944   0.12288   0.61388  11.00000   0.01668   0.01511 =
       0.01248   0.00147   0.00716   0.00318
AFIX  21
H4A   2   1.03770   0.10867   0.50754  11.00000  -1.20000
H4B   2   1.18328   0.19444   0.60822  11.00000  -1.20000
AFIX   0
C5    1   1.29124   0.04462   0.63471  11.00000   0.01400   0.01343 =
       0.01599  -0.00020   0.00682  -0.00393
C6    1   1.22090   0.15069   0.92290  11.00000   0.01111   0.01415 =
       0.01630  -0.00210   0.00764   0.00422
HKLF 4
END
;
data_global
_journal_date_recd_electronic     2012-03-30
_journal_date_accepted     2012-04-20
_journal_name_full     'Acta Crystallographica, Section E'
_journal_year     2012
_journal_volume     68
_journal_issue      5
_journal_page_first     m679
_journal_page_last     m680
_journal_paper_category     QM
_journal_paper_doi     10.1107/S1600536812017606
_journal_coeditor_code     ZL2468
_publ_contact_author_name     'Fuxiang Wang'
_publ_contact_author_address
;
Department of Materials and Chemical Engineering
Ministry of Education Key Laboratory of Advanced Materials
of Tropical Island Resources
Hainan University
Haikou 570228
Hainan Province
People's Republic of China
;
_publ_contact_author_email     fuxiang.wang@yahoo.com.cn
_publ_contact_author_fax     '+86-898-66279122'
_publ_contact_author_phone     '+86-898-66279122'
_publ_section_title
;
Poly[di-\m~9~-citrato-cobalt(II)tetrasodium]
;
loop_
    _publ_author_name
    _publ_author_footnote
    _publ_author_address
    'Liu, Zhen' .
;
Department of Materials and Chemical Engineering
Ministry of Education Key Laboratory of Advanced Materials
of Tropical Island Resources
Hainan University
Haikou 570228
Hainan Province
People's Republic of China
;
    'Tian, Ruijing' .
;
Department of Materials and Chemical Engineering
Ministry of Education Key Laboratory of Advanced Materials
of Tropical Island Resources
Hainan University
Haikou 570228
Hainan Province
People's Republic of China
;
    'Mao, Rui' .
;
Department of Materials and Chemical Engineering
Ministry of Education Key Laboratory of Advanced Materials
of Tropical Island Resources
Hainan University
Haikou 570228
Hainan Province
People's Republic of China
;
    'Cao, Xueyin' .
;
Department of Materials and Chemical Engineering
Ministry of Education Key Laboratory of Advanced Materials
of Tropical Island Resources
Hainan University
Haikou 570228
Hainan Province
People's Republic of China
;
    'Wang, Fuxiang' .
;
Department of Materials and Chemical Engineering
Ministry of Education Key Laboratory of Advanced Materials
of Tropical Island Resources
Hainan University
Haikou 570228
Hainan Province
People's Republic of China
;
