# Supplementary material for: Poly[di-μ9-citrato-cobalt(II)tetra­sodium]
Source: Acta Crystallogr Sect E Struct Rep Online. 2012 Apr 25;68(Pt 5):m679–80. doi: 10.1107/S1600536812017606 (PMC3344400; doi:10.1107/S1600536812017606)
Supplement: Supplementary file 2 [file e-68-0m679-Isup2.hkl]

# 
# h,k,l, Fc-squared, Fo-squared, sigma(Fo-squared) and status flag 
# 
data_I
_shelx_title ' 1 in P2(1)/c' 
_shelx_refln_list_code          4 
_shelx_F_calc_maximum      136.45 
_exptl_crystal_F_000       530.00 
_reflns_d_resolution_high  0.7704 
 
loop_ 
 _symmetry_equiv_pos_as_xyz 
 'x, y, z' 
 '-x, y+1/2, -z+1/2' 
 '-x, -y, -z' 
 'x, -y-1/2, z-1/2' 
 
_cell_length_a     7.9792 
_cell_length_b    12.5155 
_cell_length_c     8.7110 
_cell_angle_alpha  90.000 
_cell_angle_beta  113.839 
_cell_angle_gamma  90.000 
 
_shelx_F_squared_multiplier     1.000 
 
loop_ 
 _refln_index_h 
 _refln_index_k 
 _refln_index_l 
 _refln_F_squared_calc 
 _refln_F_squared_meas 
 _refln_F_squared_sigma 
 _refln_observed_status 
   2   0   0        9.82       26.97      4.06 o 
   3   0   0     5359.91     5547.19     60.32 o 
   4   0   0      587.25      586.71     18.53 o 
   5   0   0     3597.45     3616.65     60.72 o 
   6   0   0      490.42      449.64     23.75 o 
   7   0   0      853.23      824.25     33.89 o 
   8   0   0       22.50       -0.48     17.72 o 
   9   0   0      613.35      601.75     57.48 o 
   1   1   0       18.88       22.37      1.07 o 
   2   1   0       62.00       70.32      5.29 o 
   3   1   0       76.36       82.40      4.91 o 
   4   1   0        4.79        6.79      4.87 o 
   5   1   0      645.67      661.19     16.50 o 
   6   1   0      270.74      289.90     15.72 o 
   7   1   0       54.07       72.44     14.37 o 
   8   1   0       77.76       58.82     19.86 o 
   9   1   0      119.18      141.91     32.34 o 
   0   2   0     4929.45     4427.64     48.08 o 
   1   2   0     1802.17     1831.78     23.70 o 
   2   2   0     6580.84     6608.57     52.76 o 
   3   2   0     3910.50     3941.54     34.70 o 
   4   2   0     2857.94     2949.39     33.57 o 
   5   2   0     2509.64     2518.63     34.65 o 
   6   2   0      200.70      216.71     12.52 o 
   7   2   0     2168.31     2156.48     47.24 o 
   8   2   0      873.97      860.79     40.94 o 
   9   2   0        9.68       28.47     32.92 o 
   1   3   0     3726.37     3695.99     25.60 o 
   2   3   0      633.11      639.42     10.04 o 
   3   3   0       15.59       18.76      8.01 o 
   4   3   0        9.54       36.86      9.95 o 
   5   3   0     1282.69     1262.94     23.49 o 
   6   3   0      256.75      245.13     13.78 o 
   7   3   0       71.86      100.01     15.35 o 
   8   3   0      159.51      183.70     24.63 o 
   9   3   0       14.80       36.27     39.85 o 
   0   4   0      273.44      341.99      9.79 o 
   1   4   0     2237.42     1902.63     25.61 o 
   2   4   0      679.60      714.52     11.68 o 
   3   4   0    18440.00    18162.86    106.83 o 
   4   4   0     2066.40     2082.84     30.64 o 
   5   4   0      144.41      147.02     10.88 o 
   6   4   0     3110.13     3130.81     54.39 o 
   7   4   0      867.03      900.74     31.33 o 
   8   4   0      290.23      269.24     48.23 o 
   9   4   0      314.20      306.90     42.33 o 
   1   5   0      312.89      320.57      8.36 o 
   2   5   0      666.10      701.34     12.72 o 
   3   5   0       20.12       39.88      6.36 o 
   4   5   0       38.00       37.51      6.77 o 
   5   5   0      318.57      309.16     13.04 o 
   6   5   0       24.82       60.37     13.30 o 
   7   5   0       20.25       53.82     19.70 o 
   8   5   0      344.01      332.07     32.40 o 
   9   5   0       63.47      105.72     34.09 o 
   0   6   0     2880.84     2876.51     42.98 o 
   1   6   0     3440.83     3568.77     35.03 o 
   2   6   0     2427.18     2528.24     29.25 o 
   3   6   0     1194.47     1198.20     20.47 o 
   4   6   0     1421.03     1422.22     25.03 o 
   5   6   0     1287.29     1274.09     26.21 o 
   6   6   0      482.52      501.60     24.89 o 
   7   6   0      681.47      714.65     35.36 o 
   8   6   0      407.17      444.04     34.85 o 
   1   7   0       88.53       74.92      6.98 o 
   2   7   0     1850.74     1985.76     31.19 o 
   3   7   0        6.03        6.64      5.64 o 
   4   7   0      104.17      121.49      9.82 o 
   5   7   0      439.51      456.66     16.83 o 
   6   7   0       65.04       97.31     18.45 o 
   7   7   0       39.62       39.09     18.49 o 
   8   7   0      431.22      496.51     39.62 o 
   0   8   0    17185.24    16008.50    191.82 o 
   1   8   0       54.85       62.33      7.03 o 
   2   8   0     2405.69     2433.76     36.71 o 
   3   8   0     1349.34     1312.94     24.17 o 
   4   8   0      143.52      137.88     10.78 o 
   5   8   0     1822.29     1778.89     40.26 o 
   6   8   0      429.37      351.93     26.68 o 
   7   8   0      880.37      860.38     41.51 o 
   8   8   0       84.43      112.64     28.73 o 
   1   9   0      357.21      392.42     13.89 o 
   2   9   0        0.09        6.68      9.25 o 
   3   9   0      135.08      150.45     11.03 o 
   4   9   0       14.49       23.32     11.16 o 
   5   9   0      205.58      193.86     18.32 o 
   6   9   0       62.17       80.49     20.92 o 
   7   9   0        0.40        5.24     26.23 o 
   0  10   0     4493.96     4339.03     75.54 o 
   1  10   0      964.44      976.72     22.84 o 
   2  10   0     1190.50     1151.33     29.89 o 
   3  10   0      670.79      627.22     19.58 o 
   4  10   0      316.14      352.41     20.30 o 
   5  10   0      941.56      863.32     30.94 o 
   6  10   0       90.48       88.52     22.01 o 
   7  10   0      124.29      166.81     28.23 o 
   1  11   0        6.96       -2.74      7.10 o 
   2  11   0      106.11       93.26     12.96 o 
   3  11   0      120.56      125.79     15.52 o 
   4  11   0       45.12       40.01     15.96 o 
   5  11   0       35.88      102.21     27.21 o 
   6  11   0      188.72      228.42     31.12 o 
   0  12   0      359.39      357.08     24.61 o 
   1  12   0      757.70      785.21     24.96 o 
   2  12   0      311.24      298.68     22.12 o 
   3  12   0     1108.91     1128.93     35.17 o 
   4  12   0     1010.48     1032.86     36.67 o 
   5  12   0      303.52      322.04     31.21 o 
   6  12   0      392.15      429.08     44.64 o 
   1  13   0      143.03      141.98     15.71 o 
   2  13   0        3.73       34.41     17.00 o 
   3  13   0        7.91       51.96     16.40 o 
   4  13   0       35.61      108.00     24.37 o 
   5  13   0        4.40       50.18     28.60 o 
   0  14   0      282.30      265.96     27.83 o 
   1  14   0      542.68      527.81     27.35 o 
   2  14   0      168.38      186.66     21.01 o 
   3  14   0      382.45      382.24     31.58 o 
   4  14   0      307.30      289.84     40.36 o 
   1  15   0       64.45       43.01     19.45 o 
   2  15   0      131.50      123.14     24.93 o 
   3  15   0        6.20       49.89     27.68 o 
   0  16   0      754.96      760.68     95.95 o 
   1  16   0      321.59      267.30     48.49 o 
  -9   1   1      218.86      242.25     29.54 o 
  -8   1   1      152.29      137.64     23.32 o 
  -7   1   1       96.43       82.27     13.69 o 
  -6   1   1       22.75       42.72      7.86 o 
  -5   1   1     8904.47     8801.21     70.00 o 
  -4   1   1       16.13       27.09      4.16 o 
  -3   1   1       13.06       15.67      6.17 o 
  -2   1   1     3424.92     3470.79     28.28 o 
  -1   1   1      691.71      704.58     13.30 o 
   0   1   1     4839.73     4473.06     49.74 o 
   1   1   1     5841.49     5705.71     40.20 o 
   2   1   1      199.60      197.61      6.06 o 
   3   1   1     1048.55     1122.81     24.09 o 
   4   1   1     2309.80     2355.57     31.57 o 
   5   1   1     4341.45     4475.95     53.37 o 
   6   1   1      579.60      595.32     19.87 o 
   7   1   1       80.06       97.84     13.95 o 
   8   1   1     1527.20     1579.86     54.83 o 
   9   1   1      150.32      170.99     37.54 o 
  -9   2   1       31.92       66.26     27.36 o 
  -8   2   1      505.33      487.76     32.07 o 
  -7   2   1      226.63      237.13     17.73 o 
  -6   2   1      285.92      285.00     16.36 o 
  -5   2   1       39.52       46.23      5.88 o 
  -4   2   1      401.22      343.46      8.64 o 
  -3   2   1     4314.90     4461.36     37.87 o 
  -2   2   1        8.24       13.52      1.72 o 
  -1   2   1     2864.84     2843.57     18.78 o 
   0   2   1     2011.51     1993.01     20.02 o 
   1   2   1     9716.42     9259.37     68.95 o 
   2   2   1     2008.72     1883.27     19.59 o 
   3   2   1     2572.28     2448.51     27.85 o 
   4   2   1     1146.18     1149.98     22.33 o 
   5   2   1      214.85      202.30     11.86 o 
   6   2   1       15.52        3.36      8.67 o 
   7   2   1       71.74       95.78     16.50 o 
   8   2   1      402.42      336.57     32.16 o 
  -9   3   1      539.68      589.28     40.35 o 
  -8   3   1      426.91      430.78     29.26 o 
  -7   3   1      699.25      717.75     32.03 o 
  -6   3   1      453.29      446.51     18.97 o 
  -5   3   1       19.79       24.90      6.49 o 
  -4   3   1     3934.21     3919.43     36.04 o 
  -3   3   1        6.90       29.56      5.31 o 
  -2   3   1    15125.37    14243.86     71.56 o 
  -1   3   1     1402.00     1395.08     14.00 o 
   0   3   1      757.89      776.98     12.43 o 
   1   3   1     6574.89     6676.70     47.92 o 
   2   3   1     7226.11     7424.01     68.97 o 
   3   3   1     1559.34     1599.97     21.57 o 
   4   3   1        8.33       22.20      8.84 o 
   5   3   1     1090.98     1104.01     24.09 o 
   6   3   1      390.36      375.08     19.44 o 
   7   3   1      683.49      714.21     29.65 o 
   8   3   1      603.27      615.36     45.00 o 
  -9   4   1       13.56       13.63     25.74 o 
  -8   4   1        1.61       27.81     18.26 o 
  -7   4   1      181.61      185.35     19.44 o 
  -6   4   1      269.24      254.21     16.30 o 
  -5   4   1        0.02        2.63      4.56 o 
  -4   4   1      347.63      343.53      9.89 o 
  -3   4   1      680.51      705.68     12.85 o 
  -2   4   1     1335.39     1402.44     18.54 o 
  -1   4   1     1556.33     1572.18     26.28 o 
   0   4   1       73.82       78.28      5.64 o 
   1   4   1       42.32       44.12      3.07 o 
   2   4   1      184.70      180.02      5.68 o 
   3   4   1      939.54      963.76     16.20 o 
   4   4   1      485.89      484.36     15.22 o 
   5   4   1       82.14      104.91     10.20 o 
   6   4   1       11.18       56.88     11.33 o 
   7   4   1      307.94      330.72     37.31 o 
   8   4   1       19.15       63.92     28.63 o 
  -9   5   1      393.11      406.04     43.93 o 
  -8   5   1       71.06       76.45     18.05 o 
  -7   5   1      128.98      112.12     17.00 o 
  -6   5   1     1663.63     1652.31     37.45 o 
  -5   5   1       65.49       59.39      7.73 o 
  -4   5   1     2306.28     2213.24     29.43 o 
  -3   5   1      913.65     1007.44     17.00 o 
  -2   5   1    17248.78    16924.08     98.49 o 
  -1   5   1      711.52      645.42     11.52 o 
   0   5   1        3.61        5.40      3.30 o 
   1   5   1     3441.64     3444.21     44.00 o 
   2   5   1      259.01      230.88      6.90 o 
   3   5   1      843.87      839.38     15.48 o 
   4   5   1      286.20      285.70     11.32 o 
   5   5   1      369.26      384.82     16.09 o 
   6   5   1      448.79      456.74     21.66 o 
   7   5   1     1016.77      940.67     43.09 o 
   8   5   1      442.71      415.97     34.77 o 
  -9   6   1      112.03      126.42     35.23 o 
  -8   6   1       53.03       91.00     21.87 o 
  -7   6   1       91.64      116.00     16.59 o 
  -6   6   1      204.60      206.42     17.65 o 
  -5   6   1        0.62        3.12     15.73 o 
  -4   6   1      169.14      151.25      9.20 o 
  -3   6   1     3017.49     3091.79     36.05 o 
  -2   6   1       20.34       15.30      6.34 o 
  -1   6   1       92.06      109.55      7.85 o 
   0   6   1     2016.70     1898.17     23.00 o 
   1   6   1     3089.72     3092.03     41.81 o 
   2   6   1     1640.69     1620.08     20.94 o 
   3   6   1     2112.41     2067.37     36.69 o 
   4   6   1      506.43      476.28     14.41 o 
   5   6   1      728.06      638.85     34.50 o 
   6   6   1       67.20      100.21     15.61 o 
   7   6   1       28.14       49.10     19.27 o 
   8   6   1       83.89      105.75     27.17 o 
  -8   7   1      400.44      296.87     31.52 o 
  -7   7   1      817.00      857.68     32.55 o 
  -6   7   1       81.54       82.93     14.31 o 
  -5   7   1     1659.50     1709.74     41.47 o 
  -4   7   1      780.05      782.71     19.07 o 
  -3   7   1       15.46       18.51      6.47 o 
  -2   7   1      195.95      151.40      8.40 o 
  -1   7   1     1776.87     1749.04     24.44 o 
   0   7   1      919.73      908.38     16.75 o 
   1   7   1     1992.22     2093.13     26.56 o 
   2   7   1     3238.37     3282.26     38.22 o 
   3   7   1      773.77      715.40     15.65 o 
   4   7   1      282.77      275.72     16.23 o 
   5   7   1     2087.16     2037.53     43.13 o 
   6   7   1      872.77      801.57     36.08 o 
   7   7   1        5.62        4.23     16.42 o 
   8   7   1      345.75      361.04     48.95 o 
  -8   8   1       22.71       33.31     24.94 o 
  -7   8   1        0.96       20.34     24.51 o 
  -6   8   1      131.76       95.41     18.93 o 
  -5   8   1      272.37      301.19     20.24 o 
  -4   8   1      172.33      177.27     12.52 o 
  -3   8   1     1015.40     1031.23     21.97 o 
  -2   8   1       25.42       30.91      7.73 o 
  -1   8   1     1020.57      968.29     19.29 o 
   0   8   1      848.54      868.70     17.66 o 
   1   8   1       47.32       47.77      6.92 o 
   2   8   1       28.70       51.89      6.88 o 
   3   8   1       10.28       16.31     10.07 o 
   4   8   1      643.23      688.31     33.70 o 
   5   8   1       22.15       34.08     18.61 o 
   6   8   1       64.67       26.99     17.12 o 
   7   8   1      378.17      458.27     35.08 o 
  -8   9   1       96.98       84.11     28.75 o 
  -7   9   1       70.88       96.61     23.87 o 
  -6   9   1      122.02      118.98     21.78 o 
  -5   9   1     2712.68     2676.57     46.98 o 
  -4   9   1      101.82      109.32     11.20 o 
  -3   9   1      599.78      570.24     18.08 o 
  -2   9   1      548.10      509.27     16.02 o 
  -1   9   1      237.23      256.30     11.78 o 
   0   9   1     2273.72     2333.19     34.07 o 
   1   9   1      656.40      686.16     17.81 o 
   2   9   1      110.33      130.23     17.85 o 
   3   9   1     1749.34     1735.20     37.77 o 
   4   9   1     1194.73     1139.15     33.20 o 
   5   9   1      457.14      446.10     24.88 o 
   6   9   1      508.34      505.05     33.23 o 
   7   9   1       60.15       62.42     24.73 o 
  -7  10   1        2.37       38.47     23.74 o 
  -6  10   1       41.37       58.80     21.10 o 
  -5  10   1       17.92       51.46     19.48 o 
  -4  10   1      235.53      210.82     17.17 o 
  -3  10   1       64.08       97.20     11.56 o 
  -2  10   1       10.79       16.82      8.45 o 
  -1  10   1       48.80       62.74      9.08 o 
   0  10   1       94.96      104.02      9.98 o 
   1  10   1     1762.79     1781.03     31.51 o 
   2  10   1        0.06       26.77     11.56 o 
   3  10   1      366.41      392.19     22.10 o 
   4  10   1      470.34      439.16     23.80 o 
   5  10   1       49.38       39.41     19.45 o 
   6  10   1        0.03      -18.90     24.72 o 
   7  10   1        6.94       -8.68     25.97 o 
  -7  11   1      320.94      353.55     58.49 o 
  -6  11   1       32.86       77.76     27.89 o 
  -5  11   1      150.62      149.78     23.32 o 
  -4  11   1     1879.43     1827.27     38.39 o 
  -3  11   1       35.30       57.49     11.51 o 
  -2  11   1      819.55      859.98     27.86 o 
  -1  11   1     1686.76     1716.24     33.37 o 
   0  11   1      264.35      260.33     15.00 o 
   1  11   1       62.82       97.71     19.28 o 
   2  11   1      617.27      639.16     25.45 o 
   3  11   1      551.66      555.77     24.64 o 
   4  11   1       98.17      116.53     18.19 o 
   5  11   1      419.69      405.47     31.59 o 
   6  11   1      141.40      143.21     36.91 o 
  -6  12   1       17.70       58.60     23.71 o 
  -5  12   1       46.84       79.83     22.41 o 
  -4  12   1       78.82       98.85     19.28 o 
  -3  12   1       50.57       81.85     13.47 o 
  -2  12   1      523.89      510.21     22.70 o 
  -1  12   1        9.67       20.76      9.69 o 
   0  12   1      221.26      239.10     15.73 o 
   1  12   1      385.38      370.87     21.74 o 
   2  12   1       21.85       35.31     13.86 o 
   3  12   1      126.95      113.92     17.37 o 
   4  12   1        4.51       34.39     39.14 o 
   5  12   1        2.63       -5.56     22.34 o 
  -5  13   1        6.15       -8.01     17.98 o 
  -4  13   1      833.87      899.50     35.89 o 
  -3  13   1      261.88      260.69     21.41 o 
  -2  13   1      608.46      594.19     23.67 o 
  -1  13   1      105.83      100.56     14.47 o 
   0  13   1      410.36      416.95     20.57 o 
   1  13   1     1081.29     1098.77     35.32 o 
   2  13   1      175.89      212.79     24.85 o 
   3  13   1      203.79      184.98     25.14 o 
   4  13   1      145.11      154.77     26.32 o 
   5  13   1       50.94       69.31     58.20 o 
  -5  14   1      190.39      167.02     35.16 o 
  -4  14   1       63.51       30.48     25.71 o 
  -3  14   1       81.51      117.34     25.46 o 
  -2  14   1      154.93      115.77     20.19 o 
  -1  14   1       22.23       21.42     22.07 o 
   0  14   1       14.92       -5.91     14.73 o 
   1  14   1     1269.65     1227.76     47.06 o 
   2  14   1      288.23      298.52     36.78 o 
   3  14   1       15.53       17.67     23.95 o 
   4  14   1      306.03      335.31     43.81 o 
  -3  15   1      148.11      155.76     40.22 o 
  -2  15   1      212.83      237.27     30.08 o 
  -1  15   1      718.21      823.52     50.91 o 
   0  15   1      115.57      198.00     63.69 o 
   1  15   1       46.32       38.35     22.16 o 
   2  15   1      329.46      302.37     32.50 o 
   3  15   1      142.24      111.57     28.91 o 
  -1  16   1        0.00       -1.92     43.60 o 
   0  16   1      268.99      228.75     50.24 o 
   1  16   1        7.35       54.08     36.42 o 
 -10   0   2       77.29      133.67     79.91 o 
  -9   0   2       52.69       62.83     35.76 o 
  -8   0   2     1232.39     1209.16     65.82 o 
  -7   0   2      636.54      628.17     43.29 o 
  -6   0   2     1120.58     1036.25     26.90 o 
  -5   0   2      219.58      225.73     12.70 o 
  -4   0   2     1202.07     1198.40     29.13 o 
  -3   0   2     2426.30     2573.65     36.94 o 
  -2   0   2      448.40      426.00      9.79 o 
  -1   0   2      873.74      970.41     15.33 o 
   0   0   2     1115.88     1131.66     28.37 o 
   1   0   2      195.41      201.77     12.04 o 
   2   0   2     8876.62     9357.90     89.99 o 
   3   0   2     5338.70     5332.47    106.96 o 
   4   0   2      281.93      296.26     16.46 o 
   5   0   2     2631.19     2639.77     59.00 o 
   6   0   2      535.61      518.86     39.68 o 
   7   0   2       83.67      130.42     23.08 o 
   8   0   2      118.49      118.09     33.44 o 
 -10   1   2      114.95      123.33     43.88 o 
  -9   1   2      101.68      107.08     25.95 o 
  -8   1   2     1744.67     1829.42     55.56 o 
  -7   1   2       58.13       67.49     16.27 o 
  -6   1   2      144.96      158.91     20.87 o 
  -5   1   2       39.95       42.64     11.86 o 
  -4   1   2     2555.85     2516.76     31.60 o 
  -3   1   2     2099.70     2003.71     23.93 o 
  -2   1   2       78.59      109.56      4.20 o 
  -1   1   2      103.15      108.07      5.14 o 
   0   1   2     1944.90     2016.20     17.16 o 
   1   1   2     4522.11     4882.10     53.69 o 
   2   1   2      472.85      440.50     12.74 o 
   3   1   2     1269.81     1297.26     20.38 o 
   4   1   2      229.36      228.58     11.33 o 
   5   1   2       94.53      127.01     12.29 o 
   6   1   2      136.84      144.23     14.86 o 
   7   1   2      102.50      114.72     16.09 o 
   8   1   2        0.63       92.00     49.13 o 
  -9   2   2      233.86      254.46     29.76 o 
  -8   2   2        2.19       35.70     25.66 o 
  -7   2   2      233.51      247.62     16.96 o 
  -6   2   2      256.52      249.63     25.81 o 
  -5   2   2       48.98       44.81     14.55 o 
  -4   2   2     3339.57     3472.96     41.65 o 
  -3   2   2      373.45      393.75     10.36 o 
  -2   2   2      196.27      223.73      5.54 o 
  -1   2   2     3338.77     3279.39     29.31 o 
   0   2   2     2852.35     2930.17     26.46 o 
   1   2   2      606.38      594.00      9.50 o 
   2   2   2       16.46       36.54      4.87 o 
   3   2   2     1457.68     1441.47     22.19 o 
   4   2   2      140.12      138.67      9.66 o 
   5   2   2        6.27       12.50      9.91 o 
   6   2   2      707.53      708.71     24.13 o 
   7   2   2       69.23       59.82     13.64 o 
   8   2   2       22.71       31.71     27.02 o 
  -9   3   2      188.34      228.68     33.66 o 
  -8   3   2      118.55      163.73     23.72 o 
  -7   3   2        4.42        8.39     12.16 o 
  -6   3   2      131.40      135.56     13.32 o 
  -5   3   2      363.32      366.62     15.24 o 
  -4   3   2        1.43        4.35      5.12 o 
  -3   3   2     8260.25     8358.29     49.06 o 
  -2   3   2     7759.74     7729.08     49.14 o 
  -1   3   2     2441.12     2447.57     19.11 o 
   0   3   2      870.19      867.43     12.47 o 
   1   3   2     1948.87     2044.94     24.01 o 
   2   3   2       38.84       50.45      5.64 o 
   3   3   2      232.74      240.40      9.15 o 
   4   3   2      129.30      135.04      9.36 o 
   5   3   2        6.27       10.25      8.39 o 
   6   3   2       32.32       74.29     12.99 o 
   7   3   2       42.59       13.00     21.90 o 
   8   3   2        2.73       53.58     30.46 o 
  -9   4   2      140.97      164.32     28.03 o 
  -8   4   2       49.09       84.41     20.97 o 
  -7   4   2      499.18      510.01     24.17 o 
  -6   4   2      273.00      269.48     16.94 o 
  -5   4   2        5.81       16.24      8.03 o 
  -4   4   2     1088.13     1058.20     25.82 o 
  -3   4   2     2441.22     2411.39     25.68 o 
  -2   4   2       81.36       88.21      5.17 o 
  -1   4   2      496.65      441.76     15.40 o 
   0   4   2      912.00      949.45     10.37 o 
   1   4   2     1859.26     1986.47     25.04 o 
   2   4   2     5584.45     5748.93     57.92 o 
   3   4   2      149.63      157.35      7.64 o 
   4   4   2     2093.84     2033.26     32.76 o 
   5   4   2     1925.94     1897.48     34.13 o 
   6   4   2      655.38      696.65     27.18 o 
   7   4   2      276.51      307.49     27.80 o 
   8   4   2        8.43       18.02     27.14 o 
  -9   5   2       60.22       69.97     28.58 o 
  -8   5   2       81.27       78.09     18.69 o 
  -7   5   2      121.16      144.97     18.01 o 
  -6   5   2        3.62       17.74     10.15 o 
  -5   5   2      160.72      173.82     13.37 o 
  -4   5   2      133.67      123.65     11.73 o 
  -3   5   2     1505.23     1576.73     21.81 o 
  -2   5   2      247.27      248.94      7.94 o 
  -1   5   2     1132.28     1177.25     27.51 o 
   0   5   2      157.93      152.08      8.88 o 
   1   5   2      750.47      831.52     28.55 o 
   2   5   2      396.14      387.29     13.35 o 
   3   5   2       56.44       66.05      9.40 o 
   4   5   2      752.24      720.74     23.07 o 
   5   5   2        2.13       -5.47      9.85 o 
   6   5   2      105.49      105.69     16.10 o 
   7   5   2      106.46      121.05     23.13 o 
   8   5   2       45.14       50.26     29.39 o 
  -9   6   2      132.43      154.47     34.68 o 
  -8   6   2       45.55       38.35     16.48 o 
  -7   6   2      690.45      726.54     50.35 o 
  -6   6   2      548.00      546.40     22.98 o 
  -5   6   2      139.81      171.88     15.48 o 
  -4   6   2     1026.60     1021.91     19.49 o 
  -3   6   2     1611.00     1646.13     34.42 o 
  -2   6   2        3.14        8.24      6.22 o 
  -1   6   2      198.00      173.83      6.94 o 
   0   6   2      244.72      228.59      7.25 o 
   1   6   2     1187.02     1202.45     28.72 o 
   2   6   2      293.11      286.22     12.77 o 
   3   6   2      402.02      396.94     16.70 o 
   4   6   2      513.45      466.20     23.49 o 
   5   6   2        9.60       10.53     11.45 o 
   6   6   2      755.51      739.36     30.70 o 
   7   6   2       96.02      109.56     24.36 o 
  -9   7   2       81.68      138.70     58.02 o 
  -8   7   2      380.16      445.61     45.94 o 
  -7   7   2      189.72      182.12     19.53 o 
  -6   7   2       32.03       30.87     12.34 o 
  -5   7   2      685.84      644.98     22.59 o 
  -4   7   2      176.53      191.16     10.57 o 
  -3   7   2      461.87      479.71     14.20 o 
  -2   7   2       36.18       34.01      6.98 o 
  -1   7   2      495.35      501.47     12.39 o 
   0   7   2       78.40       83.24      6.23 o 
   1   7   2       43.17       46.86      4.64 o 
   2   7   2       55.04       64.56      9.03 o 
   3   7   2      594.25      571.89     20.00 o 
   4   7   2        0.30       17.36     10.02 o 
   5   7   2      102.63       94.45     14.61 o 
   6   7   2       22.79        5.67     14.52 o 
   7   7   2       39.56       41.19     29.51 o 
  -8   8   2      200.70      205.24     27.79 o 
  -7   8   2      172.51      187.28     20.32 o 
  -6   8   2      405.77      389.33     29.75 o 
  -5   8   2       10.60       35.97     12.24 o 
  -4   8   2      544.80      589.81     18.01 o 
  -3   8   2        8.84        7.16      6.38 o 
  -2   8   2      963.10      926.80     19.89 o 
  -1   8   2      312.47      295.08     11.62 o 
   0   8   2     1689.81     1695.62     25.19 o 
   1   8   2      741.52      688.46     18.14 o 
   2   8   2     1268.61     1237.91     27.81 o 
   3   8   2      600.98      646.48     22.48 o 
   4   8   2       23.04       39.68     18.14 o 
   5   8   2     1349.34     1298.35     39.15 o 
   6   8   2      175.42      205.50     26.70 o 
   7   8   2      143.78      105.67     33.29 o 
  -8   9   2       32.24       94.81     29.44 o 
  -7   9   2        5.54       10.72     20.13 o 
  -6   9   2      203.57      173.96     19.82 o 
  -5   9   2       11.16       14.73     10.55 o 
  -4   9   2      407.07      408.65     17.19 o 
  -3   9   2      875.36      861.88     21.90 o 
  -2   9   2        2.70       26.11      9.94 o 
  -1   9   2      377.05      384.70     13.95 o 
   0   9   2      287.59      301.49     18.13 o 
   1   9   2      130.90      123.60     11.17 o 
   2   9   2       88.21       99.55     13.74 o 
   3   9   2      147.76      164.53     15.98 o 
   4   9   2      100.93      137.71     20.44 o 
   5   9   2      153.06       95.92     16.85 o 
   6   9   2       24.20       23.31     24.76 o 
  -8  10   2       13.93       19.95     23.20 o 
  -7  10   2      284.89      270.69     30.22 o 
  -6  10   2     1057.49     1060.69     43.07 o 
  -5  10   2      251.38      242.44     19.41 o 
  -4  10   2       55.76       68.21     11.15 o 
  -3  10   2      158.99      182.74     13.50 o 
  -2  10   2      460.46      490.94     17.93 o 
  -1  10   2       95.99      107.74     10.50 o 
   0  10   2      372.03      376.26     14.57 o 
   1  10   2       23.63       21.75      9.97 o 
   2  10   2       21.91       36.17     11.67 o 
   3  10   2     1623.43     1591.88     39.44 o 
   4  10   2      717.90      671.15     29.09 o 
   5  10   2       69.70       57.43     20.74 o 
   6  10   2       38.94       95.64     32.14 o 
  -7  11   2       99.69      128.92     27.99 o 
  -6  11   2       38.82       54.69     34.30 o 
  -5  11   2        0.56        8.70     12.78 o 
  -4  11   2      304.31      290.56     17.71 o 
  -3  11   2      722.72      728.33     23.09 o 
  -2  11   2      654.50      647.36     20.62 o 
  -1  11   2      233.59      249.45     14.19 o 
   0  11   2        7.90       11.60      8.93 o 
   1  11   2       41.54       63.35     12.35 o 
   2  11   2       69.41       73.13     17.95 o 
   3  11   2      347.73      335.13     27.35 o 
   4  11   2       27.66       67.75     54.53 o 
   5  11   2       51.56       79.00     39.43 o 
   6  11   2      114.07      148.52     40.48 o 
  -6  12   2       15.17       30.99     20.44 o 
  -5  12   2       74.32      111.26     22.13 o 
  -4  12   2      652.48      626.67     25.85 o 
  -3  12   2      897.73      845.84     27.60 o 
  -2  12   2        2.82        6.83     10.56 o 
  -1  12   2      266.31      267.05     16.90 o 
   0  12   2      474.21      459.94     27.33 o 
   1  12   2     1173.55     1161.52     47.12 o 
   2  12   2      967.80      953.45     41.19 o 
   3  12   2        8.50       16.74     17.42 o 
   4  12   2      565.35      643.35     39.37 o 
   5  12   2       64.05      120.96     33.50 o 
  -6  13   2       46.02       78.26     30.74 o 
  -5  13   2       10.50       22.38     20.32 o 
  -4  13   2       40.60       59.12     22.74 o 
  -3  13   2        0.07        7.90     12.78 o 
  -2  13   2       67.41       72.33     15.82 o 
  -1  13   2       38.24       49.76     23.29 o 
   0  13   2       46.94       61.58     18.02 o 
   1  13   2        2.22       28.38     23.40 o 
   2  13   2        7.15       62.84     38.26 o 
   3  13   2      137.67      147.45     24.61 o 
   4  13   2        9.94       57.88     50.75 o 
  -5  14   2       36.99       60.04     41.48 o 
  -4  14   2       74.28       47.42     26.93 o 
  -3  14   2      517.40      538.48     39.46 o 
  -2  14   2      119.31      135.80     26.50 o 
  -1  14   2       55.60       67.64     20.00 o 
   0  14   2      193.43      184.19     26.00 o 
   1  14   2      461.23      490.57     35.31 o 
   2  14   2      204.18      197.16     29.16 o 
   3  14   2       52.22       37.05     24.02 o 
  -3  15   2       70.77       31.26     55.00 o 
  -2  15   2      200.40      225.40     34.34 o 
  -1  15   2      197.15      217.59     38.87 o 
   0  15   2      133.28      135.46     28.02 o 
   1  15   2      101.89      129.96     26.68 o 
   2  15   2       38.81       18.79     22.07 o 
 -10   1   3       30.34       23.77     29.95 o 
  -9   1   3      300.77      316.37     34.11 o 
  -8   1   3      363.70      395.63     28.52 o 
  -7   1   3     1295.58     1322.78     40.92 o 
  -6   1   3      605.44      583.94     19.09 o 
  -5   1   3     3108.01     3084.10     40.60 o 
  -4   1   3      188.54      182.58      5.62 o 
  -3   1   3      251.93      234.93      8.67 o 
  -2   1   3     4064.09     4029.23     32.76 o 
  -1   1   3      939.87     1127.89     30.99 o 
   0   1   3     5850.45     5504.57     39.37 o 
   1   1   3       92.62       88.64      5.21 o 
   2   1   3     1163.94     1136.32     31.76 o 
   3   1   3       37.95       41.39      7.04 o 
   4   1   3      765.44      756.60     19.72 o 
   5   1   3      358.61      387.36     18.60 o 
   6   1   3        6.30       13.11     12.60 o 
   7   1   3      175.56      164.13     21.03 o 
   8   1   3      127.34      177.14     45.63 o 
 -10   2   3        7.47       21.66     28.03 o 
  -9   2   3       87.42      108.64     25.73 o 
  -8   2   3      357.42      397.31     43.46 o 
  -7   2   3      931.97      896.86     36.54 o 
  -6   2   3      174.80      169.76     12.99 o 
  -5   2   3      243.79      239.89     13.24 o 
  -4   2   3      760.25      770.79     22.90 o 
  -3   2   3     1827.83     1922.46     21.19 o 
  -2   2   3      930.53      989.76     13.80 o 
  -1   2   3      680.72      707.20     14.51 o 
   0   2   3       34.95       41.98      3.58 o 
   1   2   3        1.04        3.48      3.27 o 
   2   2   3     1584.78     1659.59     22.33 o 
   3   2   3       38.95       45.43      6.69 o 
   4   2   3      405.88      427.62     15.30 o 
   5   2   3      531.07      558.05     21.92 o 
   6   2   3     1093.17     1037.82     33.83 o 
   7   2   3        7.59       39.98     17.75 o 
 -10   3   3      506.97      503.86     45.25 o 
  -9   3   3      274.33      289.83     31.66 o 
  -8   3   3      572.77      612.69     34.30 o 
  -7   3   3      124.72      116.48     14.55 o 
  -6   3   3     2182.93     2258.09     47.59 o 
  -5   3   3      652.06      645.96     19.58 o 
  -4   3   3     1810.86     1764.88     32.23 o 
  -3   3   3     2445.16     2492.69     26.38 o 
  -2   3   3        5.47        7.63      4.88 o 
  -1   3   3     8556.69     8356.15     76.75 o 
   0   3   3     1218.33     1379.38     13.16 o 
   1   3   3     2776.46     2663.41     29.31 o 
   2   3   3     1590.99     1493.42     32.78 o 
   3   3   3        4.88       14.54      6.63 o 
   4   3   3     1640.10     1625.06     29.16 o 
   5   3   3      427.95      411.09     17.77 o 
   6   3   3      219.94      199.87     20.21 o 
   7   3   3      249.04      268.86     30.65 o 
  -9   4   3       62.34       52.77     22.98 o 
  -8   4   3        3.13       23.05     22.69 o 
  -7   4   3        2.25        2.91      9.91 o 
  -6   4   3      471.46      478.26     19.93 o 
  -5   4   3      120.08      123.09     11.26 o 
  -4   4   3       99.35       93.30      8.70 o 
  -3   4   3      236.30      237.58      8.20 o 
  -2   4   3      302.32      328.51      8.67 o 
  -1   4   3      183.88      229.41      9.01 o 
   0   4   3     1341.08     1327.88     26.45 o 
   1   4   3       51.87       68.96     10.98 o 
   2   4   3       31.09       21.10     10.16 o 
   3   4   3       77.33       67.39      9.87 o 
   4   4   3      178.33      178.06     19.32 o 
   5   4   3      251.53      229.16     18.07 o 
   6   4   3       23.15       46.01     18.44 o 
   7   4   3       11.02      -12.93     17.88 o 
  -9   5   3      486.10      445.67     38.37 o 
  -8   5   3     2025.49     1896.78     48.64 o 
  -7   5   3       13.80        7.10     12.99 o 
  -6   5   3     1025.11     1052.58     40.09 o 
  -5   5   3      211.18      232.77     21.15 o 
  -4   5   3      538.99      494.81     12.08 o 
  -3   5   3     4728.02     4687.80     48.71 o 
  -2   5   3        3.05        2.68      3.52 o 
  -1   5   3     2862.85     2650.51     33.58 o 
   0   5   3     1035.95     1102.66     17.63 o 
   1   5   3     6584.81     6560.74     75.38 o 
   2   5   3     3450.33     3445.57     63.96 o 
   3   5   3      257.54      309.93     15.85 o 
   4   5   3      715.09      732.93     25.23 o 
   5   5   3       24.33       31.22     14.79 o 
   6   5   3      590.57      596.85     29.05 o 
   7   5   3      229.84      200.52     28.29 o 
  -9   6   3       34.60        7.49     19.97 o 
  -8   6   3        4.72       43.49     21.51 o 
  -7   6   3      289.83      293.64     21.17 o 
  -6   6   3      295.93      270.47     24.42 o 
  -5   6   3     1139.34     1169.70     29.57 o 
  -4   6   3        5.72       12.35      5.94 o 
  -3   6   3      534.22      561.53     14.31 o 
  -2   6   3       45.11       53.13      5.59 o 
  -1   6   3     1209.58     1162.18     22.70 o 
   0   6   3       68.91       64.65      9.55 o 
   1   6   3      641.63      676.40     17.91 o 
   2   6   3       36.55       43.33     12.63 o 
   3   6   3     1456.51     1449.46     32.73 o 
   4   6   3       10.51       28.11     11.72 o 
   5   6   3        4.60       17.99     13.45 o 
   6   6   3      436.85      374.07     25.85 o 
   7   6   3        0.54       -7.87     25.02 o 
  -9   7   3      102.24       88.03     33.74 o 
  -8   7   3      390.60      370.84     27.62 o 
  -7   7   3      686.36      732.32     30.67 o 
  -6   7   3      339.27      341.16     20.38 o 
  -5   7   3     1978.73     1932.01     40.44 o 
  -4   7   3      957.64      956.46     20.80 o 
  -3   7   3      158.08      170.72     10.14 o 
  -2   7   3     2428.18     2438.71     36.88 o 
  -1   7   3     1085.60     1099.04     18.54 o 
   0   7   3      718.03      677.58     15.91 o 
   1   7   3      199.99      191.33     11.33 o 
   2   7   3     1379.80     1364.82     28.62 o 
   3   7   3      182.78      168.12     14.48 o 
   4   7   3      124.36      120.18     17.08 o 
   5   7   3     1154.72     1153.40     37.13 o 
   6   7   3      112.83      101.98     39.89 o 
   7   7   3       33.13       42.72     53.73 o 
  -8   8   3       16.13       60.67     32.26 o 
  -7   8   3      262.81      249.77     22.91 o 
  -6   8   3      595.77      582.32     29.26 o 
  -5   8   3        8.02       27.76     15.59 o 
  -4   8   3      513.75      493.30     16.68 o 
  -3   8   3      643.88      647.55     18.64 o 
  -2   8   3      266.47      291.36     11.53 o 
  -1   8   3        5.41        7.48      5.20 o 
   0   8   3        4.80       -0.23      6.90 o 
   1   8   3      184.15      165.13     26.69 o 
   2   8   3      105.14       86.25     10.54 o 
   3   8   3      628.86      560.42     30.95 o 
   4   8   3       13.15       32.84     13.78 o 
   5   8   3       52.04      114.24     20.27 o 
   6   8   3       89.20       77.64     30.96 o 
  -8   9   3      121.65      169.33     29.11 o 
  -7   9   3      451.06      477.35     29.36 o 
  -6   9   3      376.38      347.51     22.58 o 
  -5   9   3     2453.84     2392.00     49.61 o 
  -4   9   3       56.48       77.23     10.97 o 
  -3   9   3        5.77        2.52      9.20 o 
  -2   9   3     2550.95     2617.34     37.79 o 
  -1   9   3      359.88      354.98     13.01 o 
   0   9   3     2239.60     2242.55     64.51 o 
   1   9   3       11.46       53.35     16.28 o 
   2   9   3      513.77      523.75     27.16 o 
   3   9   3      411.07      440.80     30.64 o 
   4   9   3      121.45      139.33     22.34 o 
   5   9   3       89.30       88.34     31.86 o 
   6   9   3        4.67       72.31     34.88 o 
  -8  10   3      282.51      245.15     46.16 o 
  -7  10   3       82.68      134.81     26.41 o 
  -6  10   3       87.58       71.01     16.80 o 
  -5  10   3       67.18       78.03     15.33 o 
  -4  10   3      245.74      207.76     15.01 o 
  -3  10   3       32.60       27.69      9.59 o 
  -2  10   3      336.42      333.33     20.37 o 
  -1  10   3       69.74       87.20     15.78 o 
   0  10   3        1.76       40.01     31.02 o 
   1  10   3       67.18       73.41     19.61 o 
   2  10   3     1092.24     1125.61     40.99 o 
   3  10   3      103.31      141.59     21.69 o 
   4  10   3       11.30       16.21     17.35 o 
   5  10   3      390.84      368.68     33.23 o 
  -7  11   3        2.38        8.13     20.50 o 
  -6  11   3      162.44      185.12     21.90 o 
  -5  11   3      591.15      616.84     33.77 o 
  -4  11   3      371.76      412.67     19.88 o 
  -3  11   3       69.19       85.86     12.77 o 
  -2  11   3      280.37      277.24     21.19 o 
  -1  11   3     1818.49     1803.97     40.62 o 
   0  11   3       21.49       36.26     15.25 o 
   1  11   3      512.24      509.76     35.71 o 
   2  11   3      977.06      955.53     39.29 o 
   3  11   3      227.35      242.06     26.23 o 
   4  11   3      262.07      241.59     28.09 o 
   5  11   3      243.22      244.27     39.65 o 
  -6  12   3        0.20       23.74     28.55 o 
  -5  12   3       65.58       93.47     20.79 o 
  -4  12   3      120.81       90.43     15.00 o 
  -3  12   3      401.77      399.20     23.90 o 
  -2  12   3      164.89      169.23     18.21 o 
  -1  12   3        0.35       -2.33     12.29 o 
   0  12   3     1584.80     1570.16     50.53 o 
   1  12   3        0.00      -19.85     23.56 o 
   2  12   3        1.99        0.91     14.86 o 
   3  12   3       14.87       46.10     22.23 o 
   4  12   3       11.77        5.64     19.33 o 
  -6  13   3      244.82      261.00     40.51 o 
  -5  13   3       94.12      100.08     49.38 o 
  -4  13   3      557.24      548.11     35.54 o 
  -3  13   3      627.41      643.53     29.71 o 
  -2  13   3       10.80       36.28     20.73 o 
  -1  13   3      685.60      660.14     46.99 o 
   0  13   3        4.92       -6.77     17.80 o 
   1  13   3      720.32      726.17     50.11 o 
   2  13   3      198.73      234.25     29.06 o 
   3  13   3       33.18      -18.92     24.14 o 
  -5  14   3      231.84      183.07     62.85 o 
  -4  14   3        1.16       85.60     36.04 o 
  -3  14   3       84.33       83.32     34.35 o 
  -2  14   3       23.67      108.97     51.67 o 
  -1  14   3      225.16      233.94     27.70 o 
   0  14   3        0.00       26.97     20.23 o 
   1  14   3       21.11       32.80     21.57 o 
   2  14   3       54.99       29.69     24.57 o 
  -3  15   3       73.34      149.33     47.65 o 
  -2  15   3      548.91      510.67     40.62 o 
  -1  15   3      161.97      176.51     29.09 o 
   0  15   3      105.45      144.50     36.09 o 
   1  15   3      284.50      300.47     35.09 o 
 -10   0   4      573.84      489.65     62.72 o 
  -9   0   4      223.82      249.34     39.81 o 
  -8   0   4      696.83      756.69     62.23 o 
  -7   0   4      306.51      315.08     31.73 o 
  -6   0   4       29.09       31.14     19.91 o 
  -5   0   4     5748.04     5485.16     69.18 o 
  -4   0   4      210.77      226.13     11.67 o 
  -3   0   4    18619.94    17860.67    151.03 o 
  -2   0   4    12481.78    12631.95    158.04 o 
  -1   0   4     1859.62     1877.37     38.24 o 
   0   0   4     6915.76     7146.31    176.17 o 
   1   0   4     2508.19     2540.64     55.26 o 
   2   0   4      246.59      300.96     16.32 o 
   3   0   4     2563.38     2573.53     54.08 o 
   4   0   4     1674.25     1665.01     47.17 o 
   5   0   4      142.97      173.05     24.80 o 
   6   0   4      334.63      361.86     31.83 o 
   7   0   4      107.82       88.50     34.69 o 
 -10   1   4       68.74       85.76     32.57 o 
  -9   1   4        0.79      -12.92     20.14 o 
  -8   1   4        0.05       19.38     19.02 o 
  -7   1   4       81.17       79.39     17.36 o 
  -6   1   4      776.67      765.88     27.11 o 
  -5   1   4      249.07      253.18     11.91 o 
  -4   1   4        0.01       14.46      7.42 o 
  -3   1   4      187.26      168.32      9.73 o 
  -2   1   4      304.08      303.33      8.72 o 
  -1   1   4        9.69        2.24      4.56 o 
   0   1   4      477.94      467.45     10.61 o 
   1   1   4     2682.38     2766.98     31.89 o 
   2   1   4      675.57      660.45     15.83 o 
   3   1   4      236.99      225.27     15.99 o 
   4   1   4       23.63       22.02      8.80 o 
   5   1   4      262.59      272.23     29.56 o 
   6   1   4        8.64       17.14     17.97 o 
   7   1   4       13.74       77.39     27.48 o 
 -10   2   4     1166.41     1133.18     64.31 o 
  -9   2   4      182.60      204.27     28.38 o 
  -8   2   4      384.56      405.19     29.80 o 
  -7   2   4     2037.12     1916.93     51.56 o 
  -6   2   4     1745.59     1783.15     34.54 o 
  -5   2   4     2042.29     2068.77     37.99 o 
  -4   2   4     2010.29     1985.25     31.13 o 
  -3   2   4     2032.90     2056.38     27.78 o 
  -2   2   4      352.80      338.64     10.73 o 
  -1   2   4     6975.29     7107.69     61.76 o 
   0   2   4     4620.63     4707.49     43.12 o 
   1   2   4        3.77        8.09      4.43 o 
   2   2   4     3417.80     3403.87     43.22 o 
   3   2   4     2118.86     2139.68     33.48 o 
   4   2   4      847.33      808.28     21.97 o 
   5   2   4     1482.05     1449.72     39.88 o 
   6   2   4      197.83      214.48     26.58 o 
   7   2   4      145.96      181.22     31.51 o 
 -10   3   4        8.77       38.57     26.05 o 
  -9   3   4      187.84      182.87     28.91 o 
  -8   3   4      295.19      260.83     27.34 o 
  -7   3   4       44.46       52.34     12.41 o 
  -6   3   4     1238.85     1246.66     29.95 o 
  -5   3   4      200.49      179.24     12.36 o 
  -4   3   4     1695.15     1685.99     23.19 o 
  -3   3   4      494.77      498.27     12.05 o 
  -2   3   4       93.20      100.93      6.03 o 
  -1   3   4      992.31     1004.25     14.23 o 
   0   3   4     1552.42     1500.14     21.28 o 
   1   3   4      421.80      418.33     10.35 o 
   2   3   4      776.28      755.50     25.58 o 
   3   3   4        2.85        4.32      9.64 o 
   4   3   4      161.82      151.19     15.07 o 
   5   3   4       20.46       19.85     13.81 o 
   6   3   4       21.18       24.03     16.16 o 
   7   3   4       21.14       -5.74     18.39 o 
 -10   4   4       86.85       62.17     28.27 o 
  -9   4   4     1105.98     1144.63     51.58 o 
  -8   4   4      998.12     1034.20     43.33 o 
  -7   4   4       89.04       91.09     17.58 o 
  -6   4   4     4808.68     4686.59     73.91 o 
  -5   4   4      848.34      811.74     22.61 o 
  -4   4   4     2532.58     2469.52     34.36 o 
  -3   4   4     3672.64     3637.77     38.60 o 
  -2   4   4      824.46      737.30     15.62 o 
  -1   4   4        5.51       16.94      6.12 o 
   0   4   4     5627.02     5718.70     54.41 o 
   1   4   4     2967.66     2878.38     47.44 o 
   2   4   4     1690.70     1718.98     53.34 o 
   3   4   4      121.25      126.16     12.69 o 
   4   4   4      535.59      491.00     22.02 o 
   5   4   4      378.31      387.02     26.70 o 
   6   4   4      252.07      299.52     31.21 o 
   7   4   4     2193.37     2232.31     84.17 o 
  -9   5   4       28.46       69.50     24.53 o 
  -8   5   4        3.44       44.58     20.57 o 
  -7   5   4        1.32       15.79     17.68 o 
  -6   5   4       51.93       78.20     22.37 o 
  -5   5   4       28.30       51.82      9.92 o 
  -4   5   4     1371.96     1376.15     22.92 o 
  -3   5   4      785.09      753.21     15.89 o 
  -2   5   4      108.90      112.27     10.42 o 
  -1   5   4      405.75      385.50     13.04 o 
   0   5   4        2.51       12.50     11.88 o 
   1   5   4      399.84      365.05     14.74 o 
   2   5   4      383.50      362.01     18.00 o 
   3   5   4       49.56       76.14     12.09 o 
   4   5   4      206.87      176.31     17.34 o 
   5   5   4       60.96       61.93     15.85 o 
   6   5   4       26.82       12.87     16.32 o 
  -9   6   4      132.73      172.21     29.19 o 
  -8   6   4      789.68      754.62     33.93 o 
  -7   6   4     1623.50     1592.84     42.59 o 
  -6   6   4      419.13      387.79     20.50 o 
  -5   6   4       69.18       92.60     13.17 o 
  -4   6   4     2962.20     3019.77     61.96 o 
  -3   6   4     4975.49     4904.13     50.41 o 
  -2   6   4      376.55      376.77     14.33 o 
  -1   6   4     1205.90     1230.09     24.27 o 
   0   6   4     2298.25     2338.68     47.44 o 
   1   6   4      764.38      771.88     27.85 o 
   2   6   4     2584.36     2456.96     40.89 o 
   3   6   4      346.21      328.67     17.87 o 
   4   6   4       98.88      106.12     16.77 o 
   5   6   4      744.08      716.59     30.91 o 
   6   6   4      542.38      583.50     39.55 o 
  -9   7   4      117.65      125.45     28.18 o 
  -8   7   4       88.58       99.68     20.26 o 
  -7   7   4        1.04       20.69     16.92 o 
  -6   7   4      622.66      608.73     26.02 o 
  -5   7   4       69.27       70.62     14.59 o 
  -4   7   4      367.05      397.23     15.60 o 
  -3   7   4      455.93      432.83     13.65 o 
  -2   7   4      700.04      738.36     21.37 o 
  -1   7   4       54.91       74.84      9.15 o 
   0   7   4      607.83      607.91     25.57 o 
   1   7   4      700.02      678.76     27.21 o 
   2   7   4      639.18      610.56     28.93 o 
   3   7   4      245.37      238.51     25.09 o 
   4   7   4      118.91      148.36     21.56 o 
   5   7   4       22.67       -6.47     16.87 o 
   6   7   4       73.25       74.27     36.49 o 
  -9   8   4       23.83       27.89     34.38 o 
  -8   8   4      265.62      295.44     27.91 o 
  -7   8   4     1100.03     1152.95     48.75 o 
  -6   8   4      229.19      263.47     20.37 o 
  -5   8   4     1488.76     1497.02     36.74 o 
  -4   8   4        4.30       -3.23      7.79 o 
  -3   8   4     3461.65     3396.65     44.17 o 
  -2   8   4     1419.76     1414.44     31.51 o 
  -1   8   4     1526.59     1412.46     29.54 o 
   0   8   4     2378.90     2354.82     75.93 o 
   1   8   4      200.15      188.00     19.16 o 
   2   8   4      131.90      122.49     19.82 o 
   3   8   4     2593.63     2531.06     64.15 o 
   4   8   4     1602.54     1606.76     54.30 o 
   5   8   4      194.79      198.65     27.37 o 
   6   8   4      170.53      145.20     39.22 o 
  -8   9   4       16.06       59.56     23.37 o 
  -7   9   4      163.61      170.31     21.67 o 
  -6   9   4      195.09      220.31     20.52 o 
  -5   9   4      119.66      134.59     17.91 o 
  -4   9   4      598.42      574.90     20.08 o 
  -3   9   4      125.72      121.92     13.89 o 
  -2   9   4      699.19      687.22     23.29 o 
  -1   9   4       73.99       82.93     10.88 o 
   0   9   4        3.04       35.37     15.77 o 
   1   9   4      201.62      177.10     31.79 o 
   2   9   4      810.57      793.22     34.70 o 
   3   9   4      333.15      315.81     37.45 o 
   4   9   4       10.61      -12.44     17.48 o 
   5   9   4       21.81       43.65     31.10 o 
  -8  10   4       37.12       71.35     25.48 o 
  -7  10   4      221.91      222.41     24.51 o 
  -6  10   4      169.77      176.10     21.12 o 
  -5  10   4      866.77      828.10     31.70 o 
  -4  10   4      881.14      832.61     24.93 o 
  -3  10   4     1159.31     1155.90     31.88 o 
  -2  10   4      559.30      501.83     22.36 o 
  -1  10   4     1412.34     1361.06     41.94 o 
   0  10   4     2144.74     2183.49     55.84 o 
   1  10   4      250.93      290.56     25.15 o 
   2  10   4      187.98      208.08     24.44 o 
   3  10   4      891.41      916.95     49.10 o 
   4  10   4      336.02      310.53     49.09 o 
   5  10   4       24.84       68.05     33.73 o 
  -7  11   4        4.44       21.26     26.92 o 
  -6  11   4      379.56      350.33     30.80 o 
  -5  11   4      401.28      434.48     30.70 o 
  -4  11   4       30.61       27.44     15.08 o 
  -3  11   4       41.62       60.59     14.54 o 
  -2  11   4        1.62       18.87     19.41 o 
  -1  11   4      265.95      260.53     29.90 o 
   0  11   4      671.60      674.28     35.06 o 
   1  11   4       78.21       85.85     20.34 o 
   2  11   4        2.39       11.78     20.16 o 
   3  11   4      124.71      161.13     27.64 o 
   4  11   4      156.87      149.01     28.78 o 
  -6  12   4     1349.70     1347.71     61.97 o 
  -5  12   4       91.99      131.99     31.05 o 
  -4  12   4      984.64      998.00     36.93 o 
  -3  12   4      162.66      171.12     20.13 o 
  -2  12   4        2.52       20.72     16.86 o 
  -1  12   4      249.46      227.35     25.57 o 
   0  12   4      986.51      964.97     42.04 o 
   1  12   4      143.91      184.89     26.42 o 
   2  12   4      405.14      482.72     36.38 o 
   3  12   4      394.96      393.70     36.11 o 
  -6  13   4       63.10       93.89     33.61 o 
  -5  13   4       24.66       95.26     28.13 o 
  -4  13   4        0.40       20.71     22.30 o 
  -3  13   4        0.06      -12.51     16.19 o 
  -2  13   4        1.29       37.68     19.82 o 
  -1  13   4       46.09      119.80     23.43 o 
   0  13   4      166.11      163.37     27.28 o 
   1  13   4      268.93      269.25     42.98 o 
   2  13   4       84.86      113.84     27.56 o 
   3  13   4       14.91      -35.94     35.94 o 
  -4  14   4      482.60      470.89     51.65 o 
  -3  14   4      745.78      788.48     68.01 o 
  -2  14   4      206.42      266.06     30.65 o 
  -1  14   4       75.87       73.75     23.86 o 
   0  14   4      369.81      364.59     34.65 o 
   1  14   4      483.08      442.55     37.22 o 
  -2  15   4      183.35      189.37     29.98 o 
  -1  15   4        1.01       86.58     32.01 o 
 -10   1   5      212.14      187.35     32.25 o 
  -9   1   5      113.27      109.44     26.82 o 
  -8   1   5     1187.23     1175.76     46.60 o 
  -7   1   5     1156.07     1133.11     48.75 o 
  -6   1   5      116.21      107.66     13.02 o 
  -5   1   5     1366.88     1304.99     31.74 o 
  -4   1   5      775.20      751.32     16.80 o 
  -3   1   5      341.31      362.30     12.18 o 
  -2   1   5     8914.14     9156.20     73.65 o 
  -1   1   5      996.55     1069.15     18.34 o 
   0   1   5     1109.27     1119.14     21.16 o 
   1   1   5     1030.70     1012.30     22.94 o 
   2   1   5      229.78      211.88     11.87 o 
   3   1   5     3635.18     3584.33     51.39 o 
   4   1   5       41.02       63.72     11.46 o 
   5   1   5     1464.82     1424.73     61.90 o 
   6   1   5      317.19      367.41     50.11 o 
 -10   2   5      398.99      384.07     42.37 o 
  -9   2   5      140.71      147.27     26.80 o 
  -8   2   5      278.04      292.86     27.80 o 
  -7   2   5       26.06       28.08     19.47 o 
  -6   2   5       43.60       64.16     11.13 o 
  -5   2   5      940.89      975.39     24.08 o 
  -4   2   5      481.46      485.84     14.01 o 
  -3   2   5      306.67      275.48     10.63 o 
  -2   2   5     3270.19     3391.15     37.30 o 
  -1   2   5       23.74       35.99      8.34 o 
   0   2   5       80.65       87.18      7.04 o 
   1   2   5       34.20       43.23      6.78 o 
   2   2   5        2.22        2.03      8.54 o 
   3   2   5      109.31      113.09     11.57 o 
   4   2   5       14.42       35.50     14.92 o 
   5   2   5        4.89       10.31     15.62 o 
   6   2   5       69.31       46.26     19.22 o 
 -10   3   5      252.66      245.49     36.07 o 
  -9   3   5      313.23      308.48     32.85 o 
  -8   3   5      115.35      155.78     23.15 o 
  -7   3   5      403.90      372.24     20.19 o 
  -6   3   5      212.54      240.61     16.06 o 
  -5   3   5     2859.85     2918.75     46.59 o 
  -4   3   5     1177.18     1183.94     27.66 o 
  -3   3   5     2054.73     2030.71     31.77 o 
  -2   3   5      390.30      394.56     11.72 o 
  -1   3   5     2008.40     1994.20     42.63 o 
   0   3   5     2340.13     2295.15     28.14 o 
   1   3   5      348.55      387.37     12.03 o 
   2   3   5     2901.31     2919.16     66.01 o 
   3   3   5      450.55      455.27     21.13 o 
   4   3   5      456.76      462.12     23.88 o 
   5   3   5      190.82      173.14     20.33 o 
   6   3   5      182.57      176.17     28.19 o 
 -10   4   5        9.23       12.64     24.31 o 
  -9   4   5        1.39       48.76     25.99 o 
  -8   4   5        0.33       81.54     36.26 o 
  -7   4   5       39.76       39.06     13.42 o 
  -6   4   5      191.07      196.34     15.72 o 
  -5   4   5       76.95       81.11     11.49 o 
  -4   4   5      265.39      274.90     11.66 o 
  -3   4   5      199.00      204.28      9.69 o 
  -2   4   5      287.57      313.47     15.41 o 
  -1   4   5       83.75      110.77     15.80 o 
   0   4   5      178.47      198.42     10.80 o 
   1   4   5       13.32       30.16      9.36 o 
   2   4   5      261.98      248.96     15.49 o 
   3   4   5       32.15       43.57     12.33 o 
   4   4   5       67.93       87.14     16.13 o 
   5   4   5       26.39       11.55     15.52 o 
   6   4   5       14.98       66.76     25.80 o 
  -9   5   5      133.91      130.38     27.69 o 
  -8   5   5      531.34      556.67     34.66 o 
  -7   5   5       81.90       78.65     15.85 o 
  -6   5   5      133.32      146.01     14.73 o 
  -5   5   5     6376.36     6264.01     80.69 o 
  -4   5   5     1693.77     1703.42     29.97 o 
  -3   5   5     2111.46     2152.88     49.57 o 
  -2   5   5      657.47      651.11     19.49 o 
  -1   5   5      334.46      318.75     14.26 o 
   0   5   5      382.07      369.25     20.51 o 
   1   5   5     1738.45     1749.45     44.64 o 
   2   5   5     2071.67     2015.50     49.55 o 
   3   5   5      325.13      331.94     24.08 o 
   4   5   5      745.89      728.01     36.20 o 
   5   5   5      892.26      823.41     62.93 o 
   6   5   5      462.73      395.66     38.88 o 
  -9   6   5       42.67       50.36     25.46 o 
  -8   6   5      667.32      680.45     37.72 o 
  -7   6   5      301.95      275.29     20.67 o 
  -6   6   5        4.35       32.10     15.52 o 
  -5   6   5     1172.12     1171.59     30.72 o 
  -4   6   5      276.60      260.35     12.25 o 
  -3   6   5     1810.62     1737.65     34.55 o 
  -2   6   5      561.48      554.31     20.06 o 
  -1   6   5        7.74       -1.46      6.13 o 
   0   6   5       27.56       10.41     10.78 o 
   1   6   5        3.16       11.54     14.00 o 
   2   6   5      276.34      311.87     51.93 o 
   3   6   5        0.21        5.86     17.43 o 
   4   6   5      203.07      211.94     26.02 o 
   5   6   5        7.06       82.76     23.13 o 
  -9   7   5      222.15      217.73     32.68 o 
  -8   7   5      530.23      554.83     32.90 o 
  -7   7   5     1193.83     1197.90     39.15 o 
  -6   7   5      281.24      266.43     22.07 o 
  -5   7   5       79.78       67.72     13.19 o 
  -4   7   5      194.49      197.36     11.92 o 
  -3   7   5      697.40      684.77     22.54 o 
  -2   7   5     2766.13     2788.27     46.76 o 
  -1   7   5      442.82      396.16     15.58 o 
   0   7   5      956.82      942.85     33.68 o 
   1   7   5      760.01      702.44     31.32 o 
   2   7   5      744.68      681.28     33.45 o 
   3   7   5     1981.33     1892.44     57.57 o 
   4   7   5        3.01        7.51     22.10 o 
   5   7   5      662.93      623.95     41.83 o 
  -8   8   5      296.33      335.71     28.85 o 
  -7   8   5       52.38       57.18     33.77 o 
  -6   8   5        4.57       23.96     15.12 o 
  -5   8   5      587.80      617.28     24.62 o 
  -4   8   5        8.61       42.45     14.71 o 
  -3   8   5        1.60        3.80     13.68 o 
  -2   8   5      163.74      181.71     14.58 o 
  -1   8   5        6.65       30.42     14.00 o 
   0   8   5      167.71      161.71     20.12 o 
   1   8   5       20.14       90.45     46.78 o 
   2   8   5        7.67       29.35     16.81 o 
   3   8   5      117.04      121.52     22.12 o 
   4   8   5      113.39      138.14     25.75 o 
   5   8   5      331.50      340.60     36.01 o 
  -8   9   5      624.57      584.08     40.38 o 
  -7   9   5       85.34      112.31     20.27 o 
  -6   9   5      194.74      243.99     22.11 o 
  -5   9   5     1292.12     1275.85     43.66 o 
  -4   9   5       52.41       83.76     13.97 o 
  -3   9   5      299.95      310.84     18.85 o 
  -2   9   5     4404.12     4379.16     79.27 o 
  -1   9   5      274.30      280.17     23.64 o 
   0   9   5      197.75      217.30     21.60 o 
   1   9   5     1401.28     1422.89     47.21 o 
   2   9   5       33.95       21.15     17.38 o 
   3   9   5      796.90      774.12     41.34 o 
   4   9   5      381.51      391.19     59.47 o 
  -8  10   5       53.60       20.64     35.19 o 
  -7  10   5        0.07       -0.99     18.18 o 
  -6  10   5       21.11       22.14     17.67 o 
  -5  10   5       27.39       84.28     19.98 o 
  -4  10   5       13.85       31.91     20.55 o 
  -3  10   5       23.99       36.45     13.08 o 
  -2  10   5      594.82      583.02     30.23 o 
  -1  10   5       53.62       75.32     17.98 o 
   0  10   5      294.12      258.65     26.17 o 
   1  10   5        1.01      -11.98     17.18 o 
   2  10   5        0.10       43.92     26.94 o 
   3  10   5        5.66       76.03     28.29 o 
   4  10   5       57.34       89.56     27.32 o 
  -7  11   5       59.03       79.90     40.29 o 
  -6  11   5      726.44      657.67     40.30 o 
  -5  11   5     1083.24     1099.64     45.03 o 
  -4  11   5      392.06      409.57     26.15 o 
  -3  11   5      587.03      558.88     43.61 o 
  -2  11   5       93.03      108.31     21.72 o 
  -1  11   5      388.01      401.36     33.37 o 
   0  11   5      689.01      665.00     38.12 o 
   1  11   5      112.63      147.02     24.88 o 
   2  11   5      389.44      433.04     36.62 o 
   3  11   5      193.61      246.36     32.22 o 
  -6  12   5       15.55       23.77     22.65 o 
  -5  12   5       10.46       11.24     18.20 o 
  -4  12   5       11.74       35.24     22.31 o 
  -3  12   5      200.69      178.46     26.92 o 
  -2  12   5      437.64      425.85     30.36 o 
  -1  12   5        1.05       52.22     25.19 o 
   0  12   5       12.28       38.18     20.96 o 
   1  12   5        9.82       43.95     22.04 o 
   2  12   5      136.20      150.34     30.10 o 
  -5  13   5      652.09      650.82     50.84 o 
  -4  13   5       40.80       89.84     37.49 o 
  -3  13   5      786.64      777.86     42.84 o 
  -2  13   5      678.32      614.16     46.90 o 
  -1  13   5      208.93      207.43     30.30 o 
   0  13   5       10.84        3.33     18.85 o 
   1  13   5      657.81      612.68     43.94 o 
  -4  14   5       91.79      108.26     34.77 o 
  -3  14   5      199.19      212.09     36.26 o 
  -2  14   5      256.73      274.46     41.42 o 
  -1  14   5       61.16       94.59     28.24 o 
   0  14   5        4.11       44.25     46.28 o 
 -10   0   6      432.25      394.47     53.95 o 
  -9   0   6      296.29      350.00     55.36 o 
  -8   0   6      203.43      230.65     38.68 o 
  -7   0   6     5007.71     4910.42    207.61 o 
  -6   0   6       22.05       20.15     10.22 o 
  -5   0   6      243.71      243.66     19.14 o 
  -4   0   6      647.88      632.74     24.25 o 
  -3   0   6      591.54      601.57     25.39 o 
  -2   0   6     3350.75     3419.85     73.42 o 
  -1   0   6      418.26      419.38     19.37 o 
   0   0   6      136.75      117.71     14.08 o 
   1   0   6        2.59       13.34     13.48 o 
   2   0   6      260.55      247.04     20.34 o 
   3   0   6     1842.30     1846.17     54.25 o 
   4   0   6      639.12      577.51     84.14 o 
   5   0   6       20.13        4.52     24.26 o 
 -10   1   6      137.99      211.72     51.33 o 
  -9   1   6       60.48      108.44     28.16 o 
  -8   1   6        3.45       29.35     19.91 o 
  -7   1   6      211.61      204.50     21.74 o 
  -6   1   6      110.55      112.90     12.72 o 
  -5   1   6       66.07       77.39      9.26 o 
  -4   1   6      163.83      159.52     10.38 o 
  -3   1   6      271.66      259.39     11.74 o 
  -2   1   6      654.77      645.47     16.68 o 
  -1   1   6       86.25       89.06      8.37 o 
   0   1   6        6.15       15.00      9.28 o 
   1   1   6      223.04      237.05     12.26 o 
   2   1   6      103.21      121.49     20.77 o 
   3   1   6       38.17       55.62     22.39 o 
   4   1   6       64.81       86.09     18.05 o 
   5   1   6       38.13       39.63     21.21 o 
 -10   2   6       97.75      136.52     41.45 o 
  -9   2   6      478.47      516.70     39.91 o 
  -8   2   6       88.00      125.63     22.33 o 
  -7   2   6      307.10      285.90     24.07 o 
  -6   2   6      909.74      902.35     27.28 o 
  -5   2   6        7.83       33.95      9.60 o 
  -4   2   6      428.24      450.92     14.97 o 
  -3   2   6     1830.16     1891.19     29.86 o 
  -2   2   6      681.10      687.00     20.12 o 
  -1   2   6        4.71        7.89      7.08 o 
   0   2   6     1317.51     1287.27     25.47 o 
   1   2   6      573.53      548.50     18.84 o 
   2   2   6      105.72      103.46     11.71 o 
   3   2   6      749.12      726.62     28.78 o 
   4   2   6      155.21      175.00     35.27 o 
   5   2   6       24.48       50.99     31.21 o 
 -10   3   6        1.76       33.51     26.63 o 
  -9   3   6      129.58      124.94     26.64 o 
  -8   3   6        0.16       20.35     21.93 o 
  -7   3   6     1017.17      960.46     30.65 o 
  -6   3   6      196.18      220.73     16.42 o 
  -5   3   6      333.28      318.61     13.71 o 
  -4   3   6      111.65      103.88     11.20 o 
  -3   3   6      180.00      213.90     15.67 o 
  -2   3   6       11.66       29.33      6.53 o 
  -1   3   6     1078.92     1043.98     36.91 o 
   0   3   6      314.02      317.71     12.20 o 
   1   3   6      105.04       99.58      9.36 o 
   2   3   6      305.82      313.00     18.07 o 
   3   3   6       11.41       19.95     12.95 o 
   4   3   6       21.33       20.95     18.37 o 
   5   3   6       65.06       67.64     24.38 o 
  -9   4   6        7.84       11.95     20.57 o 
  -8   4   6      304.63      286.61     35.07 o 
  -7   4   6       25.40       47.35     18.05 o 
  -6   4   6      504.38      540.25     22.87 o 
  -5   4   6       14.90       12.52      7.56 o 
  -4   4   6     1095.05     1130.07     35.32 o 
  -3   4   6      376.58      368.16     13.02 o 
  -2   4   6      535.15      579.95     24.82 o 
  -1   4   6     3148.06     3247.29     49.09 o 
   0   4   6      491.59      459.30     18.02 o 
   1   4   6     2211.36     2230.06     53.18 o 
   2   4   6        3.64       -3.41     11.49 o 
   3   4   6        3.83       19.36     14.80 o 
   4   4   6      234.44      254.77     29.15 o 
   5   4   6      303.02      249.04     44.31 o 
  -9   5   6       10.27       62.38     43.74 o 
  -8   5   6       32.85       44.12     20.06 o 
  -7   5   6       35.16       79.95     22.29 o 
  -6   5   6       14.45       33.17     12.22 o 
  -5   5   6        2.87       53.44     20.08 o 
  -4   5   6      120.05      116.76     14.38 o 
  -3   5   6      188.45      178.93     13.91 o 
  -2   5   6       51.67       37.93     10.56 o 
  -1   5   6      338.94      303.01     21.31 o 
   0   5   6      373.99      404.49     23.76 o 
   1   5   6      391.36      370.90     24.56 o 
   2   5   6       51.13       51.95     16.85 o 
   3   5   6      519.36      557.48     33.22 o 
   4   5   6       81.84      106.90     24.45 o 
   5   5   6       11.00       17.93     21.51 o 
  -9   6   6      182.23      217.68     31.27 o 
  -8   6   6      102.98      100.71     24.36 o 
  -7   6   6      282.75      274.16     22.24 o 
  -6   6   6      474.76      463.26     24.00 o 
  -5   6   6       30.93       51.62     12.64 o 
  -4   6   6      362.69      401.88     21.49 o 
  -3   6   6      988.98      998.87     28.26 o 
  -2   6   6       92.79       89.05     12.14 o 
  -1   6   6       60.65       60.96     19.73 o 
   0   6   6      556.31      540.82     27.14 o 
   1   6   6      683.41      703.79     33.02 o 
   2   6   6       31.27       69.12     18.86 o 
   3   6   6      434.07      432.61     32.29 o 
   4   6   6      136.59      119.29     27.47 o 
   5   6   6       25.78       11.40     22.43 o 
  -9   7   6       75.78       48.18     25.52 o 
  -8   7   6       42.12       74.64     23.65 o 
  -7   7   6       24.27       34.13     15.80 o 
  -6   7   6      256.47      266.04     20.86 o 
  -5   7   6      327.26      343.50     25.14 o 
  -4   7   6     1069.71     1095.80     31.37 o 
  -3   7   6        0.05       -1.52      8.82 o 
  -2   7   6        0.45       17.09     14.29 o 
  -1   7   6      259.55      289.77     23.23 o 
   0   7   6      404.90      417.93     30.07 o 
   1   7   6      228.39      221.12     22.84 o 
   2   7   6       33.82       30.13     18.66 o 
   3   7   6       38.19       36.81     27.30 o 
   4   7   6      115.50      126.74     28.57 o 
  -8   8   6        1.86       79.23     52.86 o 
  -7   8   6     1632.91     1716.10     57.12 o 
  -6   8   6       23.29       89.32     20.39 o 
  -5   8   6      186.10      191.47     40.65 o 
  -4   8   6     1069.61     1143.38     33.35 o 
  -3   8   6       73.21       89.93     14.97 o 
  -2   8   6     1583.62     1574.68     38.17 o 
  -1   8   6       56.68       66.53     18.42 o 
   0   8   6       97.63      123.34     20.99 o 
   1   8   6        6.37        7.40     19.63 o 
   2   8   6      334.26      458.42     75.67 o 
   3   8   6      653.60      692.47     43.55 o 
   4   8   6       22.59       47.97     28.52 o 
  -8   9   6        0.60       53.25     59.63 o 
  -7   9   6      199.10      245.23     28.88 o 
  -6   9   6       69.16       80.82     22.29 o 
  -5   9   6       53.94       41.72     18.60 o 
  -4   9   6      106.52      113.32     16.61 o 
  -3   9   6       25.67       13.41     14.35 o 
  -2   9   6       47.37       95.10     18.87 o 
  -1   9   6      213.45      239.21     24.77 o 
   0   9   6      338.77      368.92     46.95 o 
   1   9   6        0.10       25.39     22.83 o 
   2   9   6        0.06       -3.35     17.33 o 
   3   9   6       38.18       77.59     42.07 o 
  -7  10   6      290.60      405.40     38.70 o 
  -6  10   6      187.86      200.14     32.56 o 
  -5  10   6      707.24      673.54     39.43 o 
  -4  10   6      215.81      227.10     25.37 o 
  -3  10   6      100.29      114.03     21.03 o 
  -2  10   6      100.98      130.93     22.03 o 
  -1  10   6      273.95      266.29     25.38 o 
   0  10   6      521.17      531.43     33.40 o 
   1  10   6       39.13       38.35     22.32 o 
   2  10   6       16.79       63.61     28.04 o 
   3  10   6      627.27      680.21     45.41 o 
  -7  11   6      191.12      230.46     34.08 o 
  -6  11   6        0.04       13.64     20.95 o 
  -5  11   6       21.30       84.50     22.83 o 
  -4  11   6       30.13       43.25     19.91 o 
  -3  11   6       45.11       38.03     19.63 o 
  -2  11   6       44.93      103.19     22.81 o 
  -1  11   6       19.99      111.27     23.69 o 
   0  11   6        9.69       47.97     29.50 o 
   1  11   6       11.32       36.48     25.45 o 
   2  11   6        5.51        6.36     22.94 o 
  -6  12   6      196.90      179.22     30.73 o 
  -5  12   6        4.87        7.70     22.68 o 
  -4  12   6      206.56      238.16     35.41 o 
  -3  12   6      514.76      507.39     47.01 o 
  -2  12   6       53.91       81.67     26.95 o 
  -1  12   6     1278.88     1262.29     53.70 o 
   0  12   6      171.06      121.85     28.48 o 
   1  12   6      240.28      238.22     44.93 o 
  -4  13   6       20.79      -20.49     28.59 o 
  -3  13   6       10.69      -12.51     30.03 o 
  -2  13   6      147.36      177.70     39.24 o 
  -1  13   6        2.85      -20.47     22.79 o 
   0  13   6       17.56       42.88     25.98 o 
 -10   1   7      109.62       98.35     30.80 o 
  -9   1   7      263.82      278.60     31.71 o 
  -8   1   7      391.02      379.15     30.66 o 
  -7   1   7      302.13      283.44     24.68 o 
  -6   1   7      146.20      165.26     15.57 o 
  -5   1   7      801.71      828.87     23.26 o 
  -4   1   7      150.05      142.49     11.33 o 
  -3   1   7      418.14      424.36     19.91 o 
  -2   1   7     2756.84     2804.95     41.66 o 
  -1   1   7     2265.35     2239.14     36.27 o 
   0   1   7      602.22      564.46     19.04 o 
   1   1   7      296.66      285.62     20.18 o 
   2   1   7      268.72      260.92     16.67 o 
   3   1   7      179.56      177.63     20.94 o 
   4   1   7      118.59      192.40     50.71 o 
  -9   2   7       18.64       32.72     22.56 o 
  -8   2   7      156.81      147.37     25.29 o 
  -7   2   7       10.73       34.77     15.90 o 
  -6   2   7      711.94      633.44     24.94 o 
  -5   2   7     1208.01     1255.80     27.87 o 
  -4   2   7       92.95       80.82     10.72 o 
  -3   2   7       10.59       17.88      7.87 o 
  -2   2   7        6.73        6.17     11.06 o 
  -1   2   7       64.33       63.46      9.54 o 
   0   2   7     1860.98     1851.71     33.36 o 
   1   2   7      664.15      673.35     21.30 o 
   2   2   7      209.94      200.96     18.27 o 
   3   2   7       16.32       37.98     17.62 o 
   4   2   7       30.82        7.26     22.39 o 
  -9   3   7      620.65      592.24     41.36 o 
  -8   3   7      808.49      824.45     60.88 o 
  -7   3   7       29.88       15.37     13.37 o 
  -6   3   7     1031.78     1003.16     31.91 o 
  -5   3   7     1014.84      983.72     25.11 o 
  -4   3   7     1309.55     1266.82     32.38 o 
  -3   3   7        5.24       12.11      7.67 o 
  -2   3   7        3.96        6.94     10.37 o 
  -1   3   7      292.35      315.37     17.44 o 
   0   3   7      280.09      301.99     24.41 o 
   1   3   7      749.46      754.97     33.16 o 
   2   3   7      702.69      680.67     33.13 o 
   3   3   7       31.21       12.61     17.03 o 
   4   3   7      153.80      190.62     30.62 o 
  -9   4   7        7.57      -23.35     23.35 o 
  -8   4   7      174.71      192.79     27.89 o 
  -7   4   7        6.48       -2.31     11.89 o 
  -6   4   7       13.39       20.67     12.08 o 
  -5   4   7      247.27      254.10     16.64 o 
  -4   4   7       31.09       42.19      9.57 o 
  -3   4   7       30.62       38.94     13.70 o 
  -2   4   7       76.62       92.00     12.77 o 
  -1   4   7        3.73       11.30     15.09 o 
   0   4   7      288.74      319.31     23.60 o 
   1   4   7        5.45       61.77     18.15 o 
   2   4   7        1.97        4.71     15.39 o 
   3   4   7        6.76       46.69     30.45 o 
   4   4   7       71.43       97.24     26.41 o 
  -9   5   7      184.13      156.11     29.77 o 
  -8   5   7      382.35      359.24     32.61 o 
  -7   5   7        6.54       35.13     16.36 o 
  -6   5   7      787.93      719.07     28.17 o 
  -5   5   7      123.45      130.31     16.11 o 
  -4   5   7      371.68      405.79     22.32 o 
  -3   5   7        5.28       29.61     20.42 o 
  -2   5   7      146.86      161.37     15.62 o 
  -1   5   7      867.70      842.38     25.92 o 
   0   5   7      602.65      546.28     30.34 o 
   1   5   7      631.68      666.33     34.04 o 
   2   5   7      723.30      734.57     38.40 o 
   3   5   7        4.89       -3.47     16.71 o 
   4   5   7      240.56      288.56     35.80 o 
  -9   6   7      172.00      226.99     43.13 o 
  -8   6   7      198.43      195.70     28.27 o 
  -7   6   7      197.09      181.94     20.37 o 
  -6   6   7      122.99      156.29     25.97 o 
  -5   6   7     1018.59     1066.27     39.88 o 
  -4   6   7     1475.27     1514.85     38.20 o 
  -3   6   7      166.19      175.94     17.11 o 
  -2   6   7       78.32       82.14     14.47 o 
  -1   6   7      596.98      625.16     32.15 o 
   0   6   7      866.77      876.10     37.53 o 
   1   6   7       67.84       99.88     22.18 o 
   2   6   7        8.58       -2.23     15.94 o 
   3   6   7      133.08      119.73     27.46 o 
  -8   7   7      491.30      575.66     49.25 o 
  -7   7   7      305.12      333.55     35.36 o 
  -6   7   7      141.24      150.66     23.56 o 
  -5   7   7      366.38      357.77     27.94 o 
  -4   7   7      505.33      509.09     39.12 o 
  -3   7   7     1164.47     1161.71     33.68 o 
  -2   7   7      599.31      591.18     31.63 o 
  -1   7   7      241.67      290.05     26.07 o 
   0   7   7       62.69       79.69     20.71 o 
   1   7   7      268.68      301.91     29.77 o 
   2   7   7      127.98      149.68     26.20 o 
   3   7   7       76.52      102.47     26.80 o 
  -8   8   7      114.78      134.76     36.16 o 
  -7   8   7        8.78       10.73     28.10 o 
  -6   8   7      108.48      119.16     24.10 o 
  -5   8   7       56.02       73.86     30.17 o 
  -4   8   7        0.66        9.29     12.91 o 
  -3   8   7        1.17        9.24     13.45 o 
  -2   8   7        3.72       41.39     18.13 o 
  -1   8   7       14.36       18.17     16.23 o 
   0   8   7        1.94       24.26     18.16 o 
   1   8   7       28.05       62.18     22.01 o 
   2   8   7       16.28       21.46     24.05 o 
   3   8   7       27.95       80.42     28.99 o 
  -7   9   7      356.85      376.53     42.07 o 
  -6   9   7       41.42      122.92     25.59 o 
  -5   9   7      281.99      331.79     42.96 o 
  -4   9   7      322.11      347.58     23.97 o 
  -3   9   7      538.26      501.24     34.12 o 
  -2   9   7      759.32      798.45     42.78 o 
  -1   9   7      662.55      660.53     37.11 o 
   0   9   7        2.08       29.03     36.58 o 
   1   9   7      231.47      248.85     31.97 o 
   2   9   7        4.27       69.54     55.61 o 
  -7  10   7      204.78      180.76     32.40 o 
  -6  10   7      225.15      230.08     30.75 o 
  -5  10   7       92.51      114.60     37.83 o 
  -4  10   7       16.40       19.96     19.28 o 
  -3  10   7      100.77      115.62     22.65 o 
  -2  10   7       65.15       61.33     23.61 o 
  -1  10   7      153.84      156.78     26.29 o 
   0  10   7      714.78      737.05     44.77 o 
   1  10   7      140.75      136.55     30.47 o 
   2  10   7      582.97      612.36     45.91 o 
  -6  11   7      653.47      577.35     49.38 o 
  -5  11   7      196.91      201.18     43.62 o 
  -4  11   7       92.71       53.51     40.84 o 
  -3  11   7       13.26       38.76     25.78 o 
  -2  11   7      133.16      113.45     27.26 o 
  -1  11   7      277.92      261.38     33.31 o 
   0  11   7      418.56      411.18     36.94 o 
   1  11   7      216.21      215.68     32.75 o 
  -5  12   7      159.75      208.89     54.59 o 
  -4  12   7       31.72       -7.54     22.26 o 
  -3  12   7      195.67      223.64     32.31 o 
  -2  12   7       78.43      108.78     29.03 o 
  -1  12   7        2.71       60.82     26.94 o 
  -9   0   8        6.87       19.66     28.85 o 
  -8   0   8      217.83      249.72     96.66 o 
  -7   0   8     1210.81     1226.75    114.90 o 
  -6   0   8     1258.77     1304.21     45.17 o 
  -5   0   8       15.93       34.46     32.54 o 
  -4   0   8     1892.90     1967.29     58.31 o 
  -3   0   8      854.63      833.58     34.59 o 
  -2   0   8     3490.76     3470.70     74.61 o 
  -1   0   8     1038.92      953.76     44.23 o 
   0   0   8      197.26      190.75     21.07 o 
   1   0   8      645.61      640.35     46.84 o 
   2   0   8      416.14      404.27     43.32 o 
   3   0   8     1493.92     1821.39    144.84 o 
  -9   1   8        7.70       18.00     22.39 o 
  -8   1   8       64.82       73.66     23.31 o 
  -7   1   8       63.61      103.23     32.21 o 
  -6   1   8       57.56       83.02     39.73 o 
  -5   1   8      214.53      183.52     14.19 o 
  -4   1   8        3.91       -0.14      8.02 o 
  -3   1   8       97.64      104.79     13.28 o 
  -2   1   8     1062.39     1062.60     26.98 o 
  -1   1   8      162.67      167.92     13.42 o 
   0   1   8       78.60       99.00     12.91 o 
   1   1   8        0.91       13.33     13.00 o 
   2   1   8        1.21       12.45     16.10 o 
   3   1   8      235.83      255.87     53.31 o 
  -9   2   8      408.73      428.40     40.17 o 
  -8   2   8      315.67      319.00     30.87 o 
  -7   2   8      835.21      735.80     35.25 o 
  -6   2   8     1116.76     1069.91     33.96 o 
  -5   2   8      161.52      165.65     14.75 o 
  -4   2   8      913.08      953.86     28.52 o 
  -3   2   8     1680.73     1673.03     33.61 o 
  -2   2   8        2.70       10.15     13.37 o 
  -1   2   8      780.66      789.98     34.31 o 
   0   2   8     2221.57     2221.03     49.28 o 
   1   2   8      265.30      266.04     27.52 o 
   2   2   8      392.55      350.60     43.70 o 
   3   2   8      681.80      705.92     51.04 o 
  -9   3   8      152.54      129.83     29.98 o 
  -8   3   8        0.26        5.78     18.93 o 
  -7   3   8      243.28      244.03     25.96 o 
  -6   3   8       31.67       24.46     13.17 o 
  -5   3   8      997.40      933.24     27.12 o 
  -4   3   8      340.07      316.17     30.59 o 
  -3   3   8      102.44       94.92     14.64 o 
  -2   3   8        1.09       -1.03      9.53 o 
  -1   3   8        7.80       19.29     12.83 o 
   0   3   8       39.18       63.29     17.98 o 
   1   3   8      126.76      153.59     22.09 o 
   2   3   8        9.79       25.87     22.79 o 
   3   3   8       39.01       89.67     48.05 o 
  -9   4   8      231.76      260.29     42.98 o 
  -8   4   8     1036.16      933.87     46.06 o 
  -7   4   8      497.64      529.95     29.94 o 
  -6   4   8      404.21      396.54     47.45 o 
  -5   4   8     1795.97     1734.39     42.57 o 
  -4   4   8      320.23      283.83     20.07 o 
  -3   4   8     3008.71     3086.37     58.38 o 
  -2   4   8       37.49       37.66     23.29 o 
  -1   4   8      831.25      847.99     36.14 o 
   0   4   8     1134.70     1186.60     44.55 o 
   1   4   8       10.54       14.70     17.96 o 
   2   4   8      425.55      370.97     32.56 o 
   3   4   8       17.69       38.84     24.88 o 
  -8   5   8       21.21       73.17     31.85 o 
  -7   5   8      214.72      201.42     26.06 o 
  -6   5   8      150.95      156.29     26.04 o 
  -5   5   8      460.34      491.92     25.10 o 
  -4   5   8        0.06        2.21     12.02 o 
  -3   5   8      309.70      282.29     21.09 o 
  -2   5   8      193.59      205.06     19.46 o 
  -1   5   8       41.83       60.97     26.67 o 
   0   5   8      109.54       96.45     21.24 o 
   1   5   8       20.27       45.60     31.42 o 
   2   5   8       15.18       29.02     21.28 o 
   3   5   8        4.43       11.24     25.27 o 
  -8   6   8      287.64      306.09     48.35 o 
  -7   6   8      494.90      472.38     40.33 o 
  -6   6   8      880.20      955.38     44.00 o 
  -5   6   8      302.41      301.20     27.27 o 
  -4   6   8      512.83      482.72     25.35 o 
  -3   6   8     1936.76     1917.81     46.67 o 
  -2   6   8      110.25      144.70     26.20 o 
  -1   6   8      652.07      604.24     34.41 o 
   0   6   8      753.55      735.12     39.83 o 
   1   6   8       59.32       95.13     24.38 o 
   2   6   8      365.65      365.03     35.53 o 
  -8   7   8       20.93       -8.39     26.80 o 
  -7   7   8      134.07      150.05     27.48 o 
  -6   7   8       14.43       58.55     24.72 o 
  -5   7   8       39.03       41.45     23.18 o 
  -4   7   8       62.19       78.13     17.04 o 
  -3   7   8       86.78       80.61     21.57 o 
  -2   7   8      431.36      403.98     30.83 o 
  -1   7   8      102.30      154.68     24.84 o 
   0   7   8        2.90       29.13     25.42 o 
   1   7   8       26.33        0.96     18.09 o 
   2   7   8        2.49       -5.98     22.56 o 
  -7   8   8      217.29      283.93     38.94 o 
  -6   8   8      568.77      580.35     38.26 o 
  -5   8   8       86.95      136.32     27.84 o 
  -4   8   8      744.52      777.03     39.91 o 
  -3   8   8      131.02      154.77     25.66 o 
  -2   8   8      785.55      751.02     40.86 o 
  -1   8   8      282.02      302.43     30.53 o 
   0   8   8      548.30      554.19     49.16 o 
   1   8   8     1229.79     1229.74     66.64 o 
  -7   9   8       50.33       42.25     26.89 o 
  -6   9   8       15.91      186.10     96.51 o 
  -5   9   8      121.31      101.43     29.44 o 
  -4   9   8      121.51       95.25     26.70 o 
  -3   9   8       47.20       67.65     22.86 o 
  -2   9   8        0.01       49.35     22.61 o 
  -1   9   8        0.85        5.97     18.04 o 
   0   9   8      202.48      238.80     34.16 o 
   1   9   8       72.17      144.59     56.25 o 
  -6  10   8      447.78      522.18     48.69 o 
  -5  10   8      187.03      257.45     55.71 o 
  -4  10   8      457.17      421.84     44.29 o 
  -3  10   8      543.20      585.18     43.66 o 
  -2  10   8      767.22      700.38     44.50 o 
  -1  10   8      368.40      352.12     44.09 o 
   0  10   8      138.02      194.86     32.27 o 
  -4  11   8       27.42        5.95     24.25 o 
  -3  11   8       57.53      110.01     29.02 o 
  -2  11   8       33.74       57.47     25.83 o 
  -9   1   9      663.28      697.30     45.22 o 
  -8   1   9       42.41       82.79     23.73 o 
  -7   1   9      625.36      679.87     36.96 o 
  -6   1   9       86.89       73.45     16.71 o 
  -5   1   9     1062.70      992.50     30.40 o 
  -4   1   9      286.93      306.21     18.89 o 
  -3   1   9      263.39      280.71     21.10 o 
  -2   1   9     2082.15     2112.33     49.10 o 
  -1   1   9        9.95       -0.59     11.25 o 
   0   1   9      123.70      176.50     21.98 o 
   1   1   9      335.61      295.40     35.70 o 
   2   1   9     1231.92     1139.60    113.09 o 
  -8   2   9        0.42       25.94     21.03 o 
  -7   2   9       91.08       78.00     22.14 o 
  -6   2   9        0.66       -6.86     12.94 o 
  -5   2   9      231.94      215.01     21.82 o 
  -4   2   9       15.65       15.72     15.00 o 
  -3   2   9      888.50      891.49     39.36 o 
  -2   2   9       17.64       24.27     13.83 o 
  -1   2   9       86.01      111.55     17.23 o 
   0   2   9      235.13      245.98     51.29 o 
   1   2   9       68.33      116.35     24.41 o 
   2   2   9      161.18      184.42     47.54 o 
  -8   3   9      893.25      865.68     55.90 o 
  -7   3   9       20.29       44.42     23.82 o 
  -6   3   9      872.83      832.57     39.17 o 
  -5   3   9     1131.97     1176.19     56.57 o 
  -4   3   9       17.90       56.31     25.13 o 
  -3   3   9      891.98      941.00     38.18 o 
  -2   3   9      671.65      648.61     32.38 o 
  -1   3   9      961.69      935.49     41.11 o 
   0   3   9     1161.20     1117.88     45.96 o 
   1   3   9      622.13      650.78     39.74 o 
   2   3   9       62.63       87.67     40.10 o 
  -8   4   9        2.47       52.33     31.85 o 
  -7   4   9       28.59       42.21     39.31 o 
  -6   4   9        4.08       -3.31     18.09 o 
  -5   4   9       20.62        4.16     12.20 o 
  -4   4   9        0.00       -4.26     14.60 o 
  -3   4   9       35.62       59.33     17.64 o 
  -2   4   9      227.83      184.22     25.35 o 
  -1   4   9       10.62       27.50     18.02 o 
   0   4   9      124.47      122.00     24.75 o 
   1   4   9      132.46      142.74     27.41 o 
  -8   5   9     1816.24     1938.82     84.11 o 
  -7   5   9      231.13      266.88     44.49 o 
  -6   5   9      460.05      425.35     32.85 o 
  -5   5   9     1167.59     1071.68     46.11 o 
  -4   5   9      438.76      415.61     27.23 o 
  -3   5   9      504.34      521.22     34.11 o 
  -2   5   9      142.98      159.66     27.63 o 
  -1   5   9      822.72      841.36     42.77 o 
   0   5   9      276.97      323.91     42.21 o 
   1   5   9      306.82      245.54     33.28 o 
  -7   6   9        6.32       54.15     44.91 o 
  -6   6   9       71.04       86.62     23.37 o 
  -5   6   9       64.68       48.65     23.84 o 
  -4   6   9       27.53       27.96     16.46 o 
  -3   6   9       22.22       40.28     20.08 o 
  -2   6   9      109.80      140.57     26.32 o 
  -1   6   9       49.41       58.69     26.90 o 
   0   6   9       40.40       73.99     23.70 o 
   1   6   9      188.40      193.89     32.46 o 
  -7   7   9       28.67       79.57     44.17 o 
  -6   7   9      127.24      184.06     28.14 o 
  -5   7   9      741.01      751.68     86.75 o 
  -4   7   9      144.41      216.98     28.29 o 
  -3   7   9      289.14      273.01     49.98 o 
  -2   7   9      985.08      952.08     47.55 o 
  -1   7   9      124.38      173.14     28.89 o 
   0   7   9      644.48      666.37     45.06 o 
  -6   8   9      103.44       59.41     31.21 o 
  -5   8   9        0.89      -15.55     26.17 o 
  -4   8   9       82.51       41.17     27.14 o 
  -3   8   9       25.40       20.53     33.71 o 
  -2   8   9        0.38      -19.31     30.80 o 
  -1   8   9        4.45       38.15     39.03 o 
   0   8   9       47.41       78.17     47.25 o 
  -5   9   9      376.21      335.20     46.75 o 
  -4   9   9      782.59      851.49     56.26 o 
  -3   9   9       36.13       68.76     31.99 o 
  -2   9   9      506.33      563.54     42.85 o 
  -8   0  10        5.64       11.50     50.69 o 
  -7   0  10      950.21      894.99     97.53 o 
  -6   0  10       12.08      -37.39     42.49 o 
  -5   0  10        2.85       52.41     28.88 o 
  -4   0  10      473.42      358.57     40.96 o 
  -3   0  10       35.16        4.87     32.80 o 
  -2   0  10        2.12      -19.59     25.16 o 
  -1   0  10      392.03      409.84     44.98 o 
   0   0  10       50.91      132.24     67.17 o 
  -8   1  10      304.95      331.00     43.81 o 
  -7   1  10       13.84       61.41     41.88 o 
  -6   1  10        9.99       11.85     23.71 o 
  -5   1  10      399.50      358.31     26.36 o 
  -4   1  10        0.12       11.77     15.94 o 
  -3   1  10       65.49       56.04     28.61 o 
  -2   1  10        4.62       18.97     19.80 o 
  -1   1  10       60.23       68.40     33.59 o 
   0   1  10      438.10      392.31     61.50 o 
  -7   2  10      253.14      220.37     35.81 o 
  -6   2  10      158.68      241.14     56.09 o 
  -5   2  10      330.74      337.81     25.99 o 
  -4   2  10      129.61      119.52     19.69 o 
  -3   2  10      168.95      150.28     22.41 o 
  -2   2  10      720.67      733.90     54.87 o 
  -1   2  10       35.15       83.41     37.01 o 
   0   2  10       52.96       13.39     44.24 o 
  -7   3  10      157.45      175.71     34.40 o 
  -6   3  10        0.21       19.95     19.61 o 
  -5   3  10      376.00      351.10     27.74 o 
  -4   3  10       53.36       45.06     21.60 o 
  -3   3  10       62.24       53.27     20.43 o 
  -2   3  10        0.72       30.03     42.71 o 
  -1   3  10       31.31       14.79     33.32 o 
   0   3  10       53.81       41.49     26.61 o 
  -7   4  10      214.95      194.02     37.97 o 
  -6   4  10       38.21       75.68     24.39 o 
  -5   4  10       10.22       13.50     19.70 o 
  -4   4  10      614.30      614.47     39.70 o 
  -3   4  10      141.14      157.45     26.40 o 
  -2   4  10       56.23       61.32     28.80 o 
  -1   4  10       93.97      108.58     54.85 o 
   0   4  10     1039.01     1070.85     64.72 o 
  -7   5  10        5.53       74.35     48.02 o 
  -6   5  10        2.79        6.61     19.31 o 
  -5   5  10      514.74      495.84     36.59 o 
  -4   5  10       19.80       29.82     33.35 o 
  -3   5  10       17.72        3.69     18.51 o 
  -2   5  10        1.18       39.96     30.23 o 
  -1   5  10       24.87        4.86     18.56 o 
  -6   6  10       74.54      122.57     33.77 o 
  -5   6  10      281.94      311.17     44.07 o 
  -4   6  10      131.12      129.21     28.63 o 
  -3   6  10       67.66      126.65     27.99 o 
  -2   6  10      142.40      185.15     46.33 o 
  -1   6  10       45.63       22.32     23.47 o 
  -5   7  10      441.26      417.41     95.29 o 
  -4   7  10      100.84       62.90     51.58 o 
  -3   7  10       15.29       -1.47     18.59 o 
  -2   7  10       48.93       96.79     30.45 o 
  -6   1  11      511.50      637.49     87.36 o 
  -5   1  11       77.74       81.39     28.94 o 
  -4   1  11      943.71      992.33     48.18 o 
  -3   1  11        6.28       14.69     28.40 o 
  -2   1  11      213.66      257.18     54.61 o 
  -5   2  11      111.59       67.30     28.74 o 
  -4   2  11        9.14        5.03     24.94 o 
  -3   2  11       18.12       -8.92     24.01 o 
  -5   3  11       41.83       70.80     40.38 o 
  -4   3  11        2.96       64.28     30.23 o 
  -3   3  11      155.03      205.62     40.51 o 
                                                 
